# Supplementary material for: Crystal structure of azido­(η5-cyclo­penta­dien­yl)bis­(tri­phenyl­phosphane-κP)ruthenium(II) di­chloro­methane hemisolvate
Source: Acta Crystallogr Sect E Struct Rep Online. 2014 Sep 6;70(Pt 10):m345–6. doi: 10.1107/S1600536814019187 (PMC4257169; doi:10.1107/S1600536814019187)
Supplement: Supplementary file 1 [file e-70-0m345-sup1.cif]

##############################################################################
#                                                                            #
# This CIF contains the data in a paper accepted for publication in          #
# Acta Crystallographica Section E. It conforms to the requirements of       #
# Notes for Authors for Acta Crystallographica Section E, and has been       #
# peer reviewed under the auspices of the IUCr Commission on Journals.       #
#                                                                            #
# Full details of the Crystallographic Information File format               #
# are given in the paper "The Crystallographic Information File (CIF):       #
# a New Standard Archive File for Crystallography" by S. R. Hall, F. H.      #
# Allen and I. D. Brown [Acta Cryst. (1991), A47, 655-685].                  #
#                                                                            #
# The current version of the core CIF dictionary is obtainable from          #
# ftp://ftp.iucr.org/pub/cif_core.dic.                                       #
#                                                                            #
# Software is freely available for graphical display of the structure(s)     #
# in this CIF. For information consult the CIF software page                 #
# http://www.iucr.org/resources/cif/software.                                #
#                                                                            #
# This file may be used for bona fide research purposes within the           #
# scientific community so long as proper attribution is given to the journal # 
# article from which it was obtained.                                        #
#                                                                            #
##############################################################################
data_I
_database_code_depnum_ccdc_archive 'CCDC 1021189'
_audit_creation_method     'WinGX routine CIF_UPDATE'
_chemical_name_systematic
;
Azido(\h^5^-cyclopentadienyl)bis(triphenylphosphane-\k<i>P</i>)ruthenium(II)
dichloromethane hemisolvate
;
_chemical_formula_moiety     'C41 H35 N3 P2 Ru, 0.5 (CH2 Cl2)'
_chemical_formula_sum     'C41.50 H36 Cl N3 P2 Ru'
_chemical_formula_iupac     '[Ru (C5 H5) (N3) (C18 H15 P)2], 0.5C H2 Cl2'
_chemical_formula_weight     775.19
_space_group_crystal_system     monoclinic
_space_group_name_H-M_alt     'I 2/a'
_space_group_name_Hall     '-I 2ya'
loop_
    _space_group_symop_operation_xyz
    'x, y, z'
    '-x+1/2, y, -z'
    'x+1/2, y+1/2, z+1/2'
    '-x+1, y+1/2, -z+1/2'
    '-x, -y, -z'
    'x-1/2, -y, z'
    '-x+1/2, -y+1/2, -z+1/2'
    'x, -y+1/2, z+1/2'
_cell_length_a     20.1817(4)
_cell_length_b     12.4559(3)
_cell_length_c     28.6781(6)
_cell_angle_alpha     90
_cell_angle_beta     94.213(2)
_cell_angle_gamma     90
_cell_volume     7189.7(3)
_cell_formula_units_Z     8
_cell_measurement_reflns_used     13778
_cell_measurement_theta_min     3.4600
_cell_measurement_theta_max     29.5200
_cell_measurement_temperature     293(2)
_exptl_crystal_description     prism
_exptl_crystal_colour     orange
_exptl_crystal_size_max     0.72
_exptl_crystal_size_mid     0.51
_exptl_crystal_size_min     0.20
_exptl_crystal_density_diffrn     1.432
_exptl_crystal_F_000     3176
_exptl_absorpt_coefficient_mu     0.634
_exptl_absorpt_correction_type     analytical
_exptl_absorpt_process_details
;
[<i>CrysAlis PRO</i> (Agilent, 2012) using a multi=faceted crystal model
based on expressions derived by Clark & Reid (1995)]
;
_exptl_absorpt_correction_T_min     0.737
_exptl_absorpt_correction_T_max     0.897
_exptl_special_details
;
none
;
_diffrn_ambient_temperature     293(2)
_diffrn_radiation_type     MoK\a
_diffrn_radiation_wavelength     0.71073
_diffrn_radiation_source     'Enhance (Mo) X-ray Source'
_diffrn_radiation_monochromator     'graphite'
_diffrn_measurement_device_type     'Agilent Xcalibur Atlas Gemini'
_diffrn_measurement_method     '\w scans'
_diffrn_detector_area_resol_mean     10.5564
_diffrn_reflns_number     36924
_diffrn_reflns_av_R_equivalents     0.0318
_diffrn_reflns_theta_min     3.271
_diffrn_reflns_theta_max     26.055
_diffrn_reflns_theta_full     25.242
_diffrn_measured_fraction_theta_max     0.998
_diffrn_measured_fraction_theta_full     0.998
_diffrn_reflns_limit_h_min     -24
_diffrn_reflns_limit_h_max     24
_diffrn_reflns_limit_k_min     -15
_diffrn_reflns_limit_k_max     15
_diffrn_reflns_limit_l_min     -35
_diffrn_reflns_limit_l_max     35
_refine_special_details
;
None
;
_reflns_number_total     7106
_reflns_number_gt     6038
_reflns_threshold_expression     'I>2\s(I)'
_refine_ls_structure_factor_coef     Fsqd
_refine_ls_matrix_type     full
_refine_ls_R_factor_all     0.0365
_refine_ls_R_factor_gt     0.0267
_refine_ls_wR_factor_ref     0.0651
_refine_ls_goodness_of_fit_ref     1.057
_refine_ls_restrained_S_all     1.057
_refine_ls_number_reflns     7106
_refine_ls_number_parameters     449
_refine_ls_number_restraints     0
_refine_ls_hydrogen_treatment     constr
_refine_ls_weighting_scheme     calc
_refine_ls_weighting_details
              'w=1/[\s^2^(Fo^2^)+(0.0220P)^2^+9.5067P] where P=(Fo^2^+2Fc^2^)/3'
_atom_sites_solution_hydrogens     geom
_refine_ls_shift/su_max     0.001
_refine_ls_shift/su_mean     0
_refine_diff_density_max     0.327
_refine_diff_density_min     -0.487
_refine_ls_extinction_method     SHELXL
_refine_ls_extinction_coef     0.00036(4)
loop_
    _atom_type_symbol
    _atom_type_description
    _atom_type_scat_dispersion_real
    _atom_type_scat_dispersion_imag
    _atom_type_scat_source
    C C 0.0033 0.0016 'International Tables Vol C Tables 4.2.6.8 and 6.1.1.4'
    H H 0 0 'International Tables Vol C Tables 4.2.6.8 and 6.1.1.4'
    Cl Cl 0.1484 0.1585 'International Tables Vol C Tables 4.2.6.8 and 6.1.1.4'
    N N 0.0061 0.0033 'International Tables Vol C Tables 4.2.6.8 and 6.1.1.4'
    P P 0.1023 0.0942 'International Tables Vol C Tables 4.2.6.8 and 6.1.1.4'
    Ru Ru -1.2594 0.8363 'International Tables Vol C Tables 4.2.6.8 and 6.1.1.4'
_computing_data_collection     'CrysAlis PRO (Agilent, 2012)'
_computing_cell_refinement
;
CrysAlis PRO (Agilent, 2012)
;
_computing_data_reduction
;
CrysAlis RED (Agilent, 2012)
;
_computing_structure_solution     'OLEX2 (Dolomanov <i>et al.</i>, 2009)'
_computing_structure_refinement     'SHELXL2014 (Sheldrick, 2008)'
_computing_molecular_graphics     'ORTEP-3 for Windows (Farrugia, 2012)'
_computing_publication_material     'WinGX (Farrugia, 2012)'
loop_
    _atom_site_type_symbol
    _atom_site_label
    _atom_site_fract_x
    _atom_site_fract_y
    _atom_site_fract_z
    _atom_site_U_iso_or_equiv
    _atom_site_adp_type
    _atom_site_calc_flag
    _atom_site_occupancy
    _atom_site_disorder_assembly
    _atom_site_disorder_group
    C C1 0.49378(9) 0.46227(15) 0.32350(7) 0.0298(4) Uani d 1 . .
    C C2 0.55095(10) 0.44269(18) 0.35275(8) 0.0385(5) Uani d 1 . .
    H H2 0.5499 0.3909 0.3761 0.046 Uiso calc 1 . .
    C C3 0.60895(11) 0.4986(2) 0.34772(9) 0.0471(6) Uani d 1 . .
    H H3 0.6466 0.4837 0.3673 0.057 Uiso calc 1 . .
    C C4 0.61134(12) 0.5763(2) 0.31387(10) 0.0519(6) Uani d 1 . .
    H H4 0.6505 0.6138 0.3104 0.062 Uiso calc 1 . .
    C C5 0.55533(12) 0.59808(19) 0.28509(9) 0.0483(6) Uani d 1 . .
    H H5 0.5567 0.651 0.2623 0.058 Uiso calc 1 . .
    C C6 0.49689(11) 0.54182(16) 0.28979(8) 0.0363(5) Uani d 1 . .
    H H6 0.4594 0.5575 0.2702 0.044 Uiso calc 1 . .
    C C7 0.43752(10) 0.25218(16) 0.34102(7) 0.0344(5) Uani d 1 . .
    C C8 0.49774(12) 0.20901(19) 0.33053(9) 0.0461(6) Uani d 1 . .
    H H8 0.5292 0.2527 0.3178 0.055 Uiso calc 1 . .
    C C9 0.51178(15) 0.1019(2) 0.33864(11) 0.0608(7) Uani d 1 . .
    H H9 0.5529 0.0743 0.332 0.073 Uiso calc 1 . .
    C C10 0.46576(18) 0.0364(2) 0.35632(11) 0.0688(9) Uani d 1 . .
    H H10 0.4758 -0.0353 0.3625 0.083 Uiso calc 1 . .
    C C11 0.40434(17) 0.0766(2) 0.36496(12) 0.0711(9) Uani d 1 . .
    H H11 0.3722 0.0313 0.3758 0.085 Uiso calc 1 . .
    C C12 0.39027(13) 0.18415(19) 0.35761(10) 0.0525(6) Uani d 1 . .
    H H12 0.3488 0.211 0.3638 0.063 Uiso calc 1 . .
    C C13 0.37121(10) 0.38670(16) 0.27572(7) 0.0320(4) Uani d 1 . .
    C C14 0.40484(12) 0.37479(18) 0.23548(8) 0.0431(5) Uani d 1 . .
    H H14 0.451 0.374 0.2376 0.052 Uiso calc 1 . .
    C C15 0.37038(14) 0.3640(2) 0.19232(9) 0.0540(7) Uani d 1 . .
    H H15 0.3935 0.3564 0.1656 0.065 Uiso calc 1 . .
    C C16 0.30208(15) 0.3646(2) 0.18854(9) 0.0582(7) Uani d 1 . .
    H H16 0.279 0.3588 0.1594 0.07 Uiso calc 1 . .
    C C17 0.26818(13) 0.3737(2) 0.22806(9) 0.0554(7) Uani d 1 . .
    H H17 0.222 0.3728 0.2256 0.066 Uiso calc 1 . .
    C C18 0.30229(11) 0.38420(18) 0.27166(8) 0.0422(5) Uani d 1 . .
    H H18 0.2788 0.3896 0.2983 0.051 Uiso calc 1 . .
    C C19 0.42371(10) 0.72523(17) 0.41116(7) 0.0350(5) Uani d 1 . .
    C C20 0.40982(12) 0.79993(19) 0.44478(8) 0.0454(6) Uani d 1 . .
    H H20 0.366 0.8123 0.4514 0.054 Uiso calc 1 . .
    C C21 0.46075(14) 0.8563(2) 0.46864(10) 0.0589(7) Uani d 1 . .
    H H21 0.4509 0.9064 0.4912 0.071 Uiso calc 1 . .
    C C22 0.52559(14) 0.8392(2) 0.45935(10) 0.0585(7) Uani d 1 . .
    H H22 0.5595 0.8771 0.4757 0.07 Uiso calc 1 . .
    C C23 0.54049(12) 0.7659(2) 0.42584(9) 0.0516(6) Uani d 1 . .
    H H23 0.5844 0.7547 0.4192 0.062 Uiso calc 1 . .
    C C24 0.48992(11) 0.70906(19) 0.40198(8) 0.0433(5) Uani d 1 . .
    H H24 0.5002 0.6592 0.3795 0.052 Uiso calc 1 . .
    C C25 0.28225(10) 0.70450(18) 0.39722(7) 0.0360(5) Uani d 1 . .
    C C26 0.26325(12) 0.8048(2) 0.37980(9) 0.0479(6) Uani d 1 . .
    H H26 0.2895 0.8397 0.3592 0.058 Uiso calc 1 . .
    C C27 0.20570(14) 0.8534(2) 0.39266(10) 0.0627(8) Uani d 1 . .
    H H27 0.1937 0.9208 0.3809 0.075 Uiso calc 1 . .
    C C28 0.16642(15) 0.8026(3) 0.42271(11) 0.0722(9) Uani d 1 . .
    H H28 0.1277 0.8351 0.4314 0.087 Uiso calc 1 . .
    C C29 0.18428(16) 0.7042(3) 0.43981(12) 0.0785(10) Uani d 1 . .
    H H29 0.1575 0.6696 0.4601 0.094 Uiso calc 1 . .
    C C30 0.24230(13) 0.6544(2) 0.42730(9) 0.0551(7) Uani d 1 . .
    H H30 0.254 0.5872 0.4394 0.066 Uiso calc 1 . .
    C C31 0.35924(10) 0.68670(16) 0.32038(7) 0.0307(4) Uani d 1 . .
    C C32 0.39666(11) 0.77203(19) 0.30534(8) 0.0438(5) Uani d 1 . .
    H H32 0.4261 0.8076 0.3265 0.053 Uiso calc 1 . .
    C C33 0.39017(12) 0.8041(2) 0.25902(9) 0.0498(6) Uani d 1 . .
    H H33 0.4145 0.8625 0.2494 0.06 Uiso calc 1 . .
    C C34 0.34825(12) 0.7507(2) 0.22735(8) 0.0493(6) Uani d 1 . .
    H H34 0.3449 0.7716 0.1961 0.059 Uiso calc 1 . .
    C C35 0.31111(12) 0.6662(2) 0.24174(8) 0.0471(6) Uani d 1 . .
    H H35 0.2828 0.6295 0.2202 0.057 Uiso calc 1 . .
    C C36 0.31569(11) 0.63574(17) 0.28805(7) 0.0368(5) Uani d 1 . .
    H H36 0.2891 0.5802 0.2977 0.044 Uiso calc 1 . .
    C C37 0.35806(14) 0.4319(3) 0.47670(9) 0.0638(8) Uani d 1 . .
    H H37 0.3159 0.4377 0.4914 0.077 Uiso calc 1 . .
    C C38 0.40514(15) 0.5138(2) 0.47330(8) 0.0561(7) Uani d 1 . .
    H H38 0.4015 0.5871 0.4854 0.067 Uiso calc 1 . .
    C C39 0.45983(12) 0.4716(2) 0.45186(8) 0.0482(6) Uani d 1 . .
    H H39 0.5012 0.5096 0.4469 0.058 Uiso calc 1 . .
    C C40 0.44716(12) 0.3625(2) 0.44317(8) 0.0478(6) Uani d 1 . .
    H H40 0.478 0.3118 0.4301 0.057 Uiso calc 1 . .
    C C41 0.38453(14) 0.3368(2) 0.45750(9) 0.0576(7) Uani d 1 . .
    H H41 0.3639 0.2655 0.4566 0.069 Uiso calc 1 . .
    C C42 0.75 0.8824(4) 0.5 0.0924(16) Uani d 1 . .
    H H42A 0.7713 0.8364 0.5239 0.111 Uiso calc 0.5 A 1
    H H42B 0.7287 0.8364 0.4761 0.111 Uiso calc 0.5 A 1
    N N1 0.27184(9) 0.42428(17) 0.37835(7) 0.0448(5) Uani d 1 . .
    N N2 0.24204(9) 0.36167(17) 0.39907(7) 0.0442(5) Uani d 1 . .
    N N3 0.20984(13) 0.3008(3) 0.41775(11) 0.0928(10) Uani d 1 . .
    P P1 0.41536(2) 0.39566(4) 0.33427(2) 0.02831(12) Uani d 1 . .
    P P2 0.35969(3) 0.64007(4) 0.38088(2) 0.03007(12) Uani d 1 . .
    Ru Ru1 0.37307(2) 0.46072(2) 0.40230(2) 0.02988(7) Uani d 1 . .
    Cl Cl1 0.6866(3) 0.9604(3) 0.52581(15) 0.095(2) Uani d 0.62(3) B 1
    Cl Cl1A 0.7012(8) 0.9520(10) 0.5236(4) 0.202(7) Uani d 0.38(3) B 2
loop_
    _atom_site_aniso_label
    _atom_site_aniso_U_11
    _atom_site_aniso_U_22
    _atom_site_aniso_U_33
    _atom_site_aniso_U_12
    _atom_site_aniso_U_13
    _atom_site_aniso_U_23
    C1 0.0275(10) 0.0285(10) 0.0335(11) -0.0023(8) 0.0018(8) -0.0054(8)
    C2 0.0348(11) 0.0401(12) 0.0399(12) -0.0015(9) -0.0021(9) -0.0012(10)
    C3 0.0309(11) 0.0516(14) 0.0573(15) -0.0033(11) -0.0067(10) -0.0057(12)
    C4 0.0354(13) 0.0510(15) 0.0700(18) -0.0136(11) 0.0088(12) -0.0033(13)
    C5 0.0481(14) 0.0410(13) 0.0563(15) -0.0072(11) 0.0080(12) 0.0065(11)
    C6 0.0329(11) 0.0338(11) 0.0421(12) 0.0003(9) 0.0019(9) -0.0028(9)
    C7 0.0378(11) 0.0292(11) 0.0349(11) -0.0014(9) -0.0065(9) -0.0007(9)
    C8 0.0497(14) 0.0359(12) 0.0526(15) 0.0029(11) 0.0023(11) -0.0033(11)
    C9 0.0625(17) 0.0407(15) 0.077(2) 0.0136(13) -0.0066(15) -0.0112(14)
    C10 0.096(2) 0.0297(13) 0.078(2) 0.0058(15) -0.0107(18) -0.0013(13)
    C11 0.087(2) 0.0357(14) 0.091(2) -0.0197(15) 0.0089(18) 0.0075(15)
    C12 0.0510(14) 0.0377(13) 0.0691(18) -0.0081(11) 0.0071(13) 0.0015(12)
    C13 0.0382(11) 0.0249(10) 0.0318(11) -0.0031(9) -0.0052(9) 0.0007(8)
    C14 0.0462(13) 0.0418(13) 0.0406(13) -0.0009(10) -0.0016(10) -0.0065(10)
    C15 0.0780(19) 0.0496(15) 0.0337(13) -0.0074(13) -0.0002(12) -0.0066(11)
    C16 0.0781(19) 0.0524(15) 0.0404(14) -0.0139(14) -0.0213(13) -0.0007(12)
    C17 0.0486(14) 0.0575(16) 0.0562(17) -0.0130(12) -0.0213(12) 0.0006(13)
    C18 0.0398(12) 0.0444(13) 0.0411(13) -0.0081(10) -0.0060(10) 0.0011(10)
    C19 0.0355(11) 0.0340(11) 0.0347(11) -0.0022(9) -0.0020(9) -0.0014(9)
    C20 0.0449(13) 0.0444(13) 0.0463(14) -0.0006(11) -0.0002(11) -0.0106(11)
    C21 0.0678(18) 0.0505(16) 0.0567(17) -0.0048(13) -0.0071(14) -0.0197(13)
    C22 0.0559(16) 0.0509(15) 0.0648(18) -0.0131(13) -0.0214(13) -0.0070(13)
    C23 0.0366(13) 0.0532(15) 0.0634(17) -0.0039(11) -0.0069(11) 0.0034(13)
    C24 0.0390(12) 0.0425(13) 0.0477(14) 0.0000(10) -0.0021(10) -0.0055(11)
    C25 0.0340(11) 0.0439(13) 0.0300(11) 0.0017(10) 0.0020(9) -0.0062(9)
    C26 0.0478(14) 0.0539(15) 0.0425(13) 0.0109(12) 0.0062(11) 0.0011(11)
    C27 0.0627(17) 0.0670(18) 0.0582(17) 0.0276(15) 0.0039(14) -0.0034(14)
    C28 0.0520(17) 0.094(2) 0.072(2) 0.0228(17) 0.0162(15) -0.0151(18)
    C29 0.0668(19) 0.091(2) 0.083(2) 0.0081(18) 0.0440(18) 0.0031(19)
    C30 0.0544(15) 0.0570(16) 0.0567(16) 0.0065(13) 0.0219(13) 0.0033(13)
    C31 0.0305(10) 0.0302(10) 0.0318(11) 0.0047(8) 0.0045(8) -0.0003(8)
    C32 0.0426(13) 0.0443(13) 0.0443(13) -0.0107(11) 0.0028(10) 0.0006(11)
    C33 0.0496(14) 0.0524(15) 0.0489(15) -0.0078(12) 0.0133(12) 0.0144(12)
    C34 0.0499(14) 0.0645(16) 0.0341(12) 0.0049(13) 0.0071(11) 0.0131(12)
    C35 0.0494(14) 0.0566(15) 0.0344(12) -0.0012(12) -0.0036(10) 0.0010(11)
    C36 0.0389(12) 0.0350(11) 0.0363(12) -0.0018(9) 0.0023(9) 0.0016(9)
    C37 0.0580(16) 0.102(2) 0.0320(13) 0.0178(17) 0.0087(12) 0.0233(14)
    C38 0.0784(19) 0.0633(17) 0.0244(12) 0.0088(15) -0.0119(12) -0.0029(11)
    C39 0.0466(14) 0.0661(17) 0.0294(12) -0.0040(12) -0.0137(10) 0.0038(11)
    C40 0.0513(14) 0.0582(16) 0.0318(12) 0.0129(12) -0.0117(10) 0.0097(11)
    C41 0.0657(17) 0.0597(17) 0.0453(15) -0.0064(14) -0.0110(13) 0.0264(13)
    C42 0.107(4) 0.071(3) 0.103(4) 0 0.038(3) 0
    N1 0.0325(10) 0.0552(12) 0.0459(11) -0.0045(9) -0.0029(9) 0.0100(10)
    N2 0.0315(10) 0.0549(13) 0.0459(12) -0.0017(9) 0.0014(9) 0.0036(10)
    N3 0.0596(16) 0.122(2) 0.095(2) -0.0356(17) -0.0020(15) 0.0483(19)
    P1 0.0268(3) 0.0274(3) 0.0300(3) -0.0018(2) -0.0031(2) -0.0001(2)
    P2 0.0296(3) 0.0323(3) 0.0282(3) -0.0013(2) 0.0011(2) -0.0018(2)
    Ru1 0.02908(10) 0.03461(10) 0.02536(10) -0.00068(7) -0.00197(6) 0.00396(7)
    Cl1 0.0622(18) 0.091(2) 0.137(3) -0.0075(10) 0.0361(19) -0.0484(14)
    Cl1A 0.130(6) 0.165(6) 0.331(15) -0.006(4) 0.148(9) -0.068(5)
_geom_special_details
;
All e.s.d.'s (except the e.s.d. in the dihedral angle between two l.s. planes)
are estimated using the full covariance matrix. The cell e.s.d.'s are taken
into account individually in the estimation of e.s.d.'s in distances, angles
and torsion angles; correlations between e.s.d.'s in cell parameters are only
used when they are defined by crystal symmetry. An approximate (isotropic)
treatment of cell e.s.d.'s is used for estimating e.s.d.'s involving l.s.
planes.
;
loop_
    _geom_bond_atom_site_label_1
    _geom_bond_atom_site_label_2
    _geom_bond_site_symmetry_2
    _geom_bond_distance
    _geom_bond_publ_flag
    C1 C6 . 1.389(3) ?
    C1 C2 . 1.397(3) ?
    C1 P1 . 1.833(2) ?
    C2 C3 . 1.379(3) ?
    C2 H2 . 0.93 ?
    C3 C4 . 1.374(4) ?
    C3 H3 . 0.93 ?
    C4 C5 . 1.377(3) ?
    C4 H4 . 0.93 ?
    C5 C6 . 1.387(3) ?
    C5 H5 . 0.93 ?
    C6 H6 . 0.93 ?
    C7 C8 . 1.382(3) ?
    C7 C12 . 1.386(3) ?
    C7 P1 . 1.849(2) ?
    C8 C9 . 1.380(3) ?
    C8 H8 . 0.93 ?
    C9 C10 . 1.362(4) ?
    C9 H9 . 0.93 ?
    C10 C11 . 1.376(4) ?
    C10 H10 . 0.93 ?
    C11 C12 . 1.382(4) ?
    C11 H11 . 0.93 ?
    C12 H12 . 0.93 ?
    C13 C18 . 1.388(3) ?
    C13 C14 . 1.389(3) ?
    C13 P1 . 1.846(2) ?
    C14 C15 . 1.381(3) ?
    C14 H14 . 0.93 ?
    C15 C16 . 1.375(4) ?
    C15 H15 . 0.93 ?
    C16 C17 . 1.371(4) ?
    C16 H16 . 0.93 ?
    C17 C18 . 1.389(3) ?
    C17 H17 . 0.93 ?
    C18 H18 . 0.93 ?
    C19 C20 . 1.383(3) ?
    C19 C24 . 1.395(3) ?
    C19 P2 . 1.840(2) ?
    C20 C21 . 1.384(3) ?
    C20 H20 . 0.93 ?
    C21 C22 . 1.371(4) ?
    C21 H21 . 0.93 ?
    C22 C23 . 1.374(4) ?
    C22 H22 . 0.93 ?
    C23 C24 . 1.382(3) ?
    C23 H23 . 0.93 ?
    C24 H24 . 0.93 ?
    C25 C30 . 1.373(3) ?
    C25 C26 . 1.389(3) ?
    C25 P2 . 1.848(2) ?
    C26 C27 . 1.384(3) ?
    C26 H26 . 0.93 ?
    C27 C28 . 1.368(4) ?
    C27 H27 . 0.93 ?
    C28 C29 . 1.359(4) ?
    C28 H28 . 0.93 ?
    C29 C30 . 1.395(4) ?
    C29 H29 . 0.93 ?
    C30 H30 . 0.93 ?
    C31 C36 . 1.384(3) ?
    C31 C32 . 1.391(3) ?
    C31 P2 . 1.829(2) ?
    C32 C33 . 1.384(3) ?
    C32 H32 . 0.93 ?
    C33 C34 . 1.368(3) ?
    C33 H33 . 0.93 ?
    C34 C35 . 1.373(3) ?
    C34 H34 . 0.93 ?
    C35 C36 . 1.378(3) ?
    C35 H35 . 0.93 ?
    C36 H36 . 0.93 ?
    C37 C38 . 1.403(4) ?
    C37 C41 . 1.426(4) ?
    C37 Ru1 . 2.207(2) ?
    C37 H37 . 0.98 ?
    C38 C39 . 1.404(4) ?
    C38 Ru1 . 2.193(2) ?
    C38 H38 . 0.98 ?
    C39 C40 . 1.402(4) ?
    C39 Ru1 . 2.177(2) ?
    C39 H39 . 0.98 ?
    C40 C41 . 1.395(4) ?
    C40 Ru1 . 2.202(2) ?
    C40 H40 . 0.98 ?
    C41 Ru1 . 2.211(2) ?
    C41 H41 . 0.98 ?
    C42 Cl1A 2_656 1.508(16) ?
    C42 Cl1A . 1.508(16) ?
    C42 Cl1 2_656 1.807(7) ?
    C42 Cl1 . 1.807(7) ?
    C42 H42A . 0.97 ?
    C42 H42B . 0.97 ?
    N1 N2 . 1.173(3) ?
    N1 Ru1 . 2.1553(18) ?
    N2 N3 . 1.156(3) ?
    P1 Ru1 . 2.3314(6) ?
    P2 Ru1 . 2.3274(6) ?
    Cl1A Cl1A 2_656 2.47(3) ?
loop_
    _geom_angle_atom_site_label_1
    _geom_angle_atom_site_label_2
    _geom_angle_atom_site_label_3
    _geom_angle_site_symmetry_1
    _geom_angle_site_symmetry_3
    _geom_angle
    _geom_angle_publ_flag
    C6 C1 C2 . . 117.70(19) ?
    C6 C1 P1 . . 121.59(15) ?
    C2 C1 P1 . . 120.33(16) ?
    C3 C2 C1 . . 121.3(2) ?
    C3 C2 H2 . . 119.4 ?
    C1 C2 H2 . . 119.4 ?
    C4 C3 C2 . . 120.3(2) ?
    C4 C3 H3 . . 119.9 ?
    C2 C3 H3 . . 119.9 ?
    C3 C4 C5 . . 119.5(2) ?
    C3 C4 H4 . . 120.2 ?
    C5 C4 H4 . . 120.2 ?
    C4 C5 C6 . . 120.6(2) ?
    C4 C5 H5 . . 119.7 ?
    C6 C5 H5 . . 119.7 ?
    C5 C6 C1 . . 120.7(2) ?
    C5 C6 H6 . . 119.7 ?
    C1 C6 H6 . . 119.7 ?
    C8 C7 C12 . . 118.4(2) ?
    C8 C7 P1 . . 124.26(17) ?
    C12 C7 P1 . . 117.37(17) ?
    C9 C8 C7 . . 120.8(2) ?
    C9 C8 H8 . . 119.6 ?
    C7 C8 H8 . . 119.6 ?
    C10 C9 C8 . . 120.3(3) ?
    C10 C9 H9 . . 119.8 ?
    C8 C9 H9 . . 119.8 ?
    C9 C10 C11 . . 119.8(3) ?
    C9 C10 H10 . . 120.1 ?
    C11 C10 H10 . . 120.1 ?
    C10 C11 C12 . . 120.2(3) ?
    C10 C11 H11 . . 119.9 ?
    C12 C11 H11 . . 119.9 ?
    C11 C12 C7 . . 120.4(3) ?
    C11 C12 H12 . . 119.8 ?
    C7 C12 H12 . . 119.8 ?
    C18 C13 C14 . . 118.4(2) ?
    C18 C13 P1 . . 119.45(17) ?
    C14 C13 P1 . . 121.98(16) ?
    C15 C14 C13 . . 120.7(2) ?
    C15 C14 H14 . . 119.7 ?
    C13 C14 H14 . . 119.7 ?
    C16 C15 C14 . . 120.4(2) ?
    C16 C15 H15 . . 119.8 ?
    C14 C15 H15 . . 119.8 ?
    C17 C16 C15 . . 119.6(2) ?
    C17 C16 H16 . . 120.2 ?
    C15 C16 H16 . . 120.2 ?
    C16 C17 C18 . . 120.5(2) ?
    C16 C17 H17 . . 119.7 ?
    C18 C17 H17 . . 119.7 ?
    C13 C18 C17 . . 120.3(2) ?
    C13 C18 H18 . . 119.8 ?
    C17 C18 H18 . . 119.8 ?
    C20 C19 C24 . . 118.3(2) ?
    C20 C19 P2 . . 123.07(17) ?
    C24 C19 P2 . . 118.47(16) ?
    C19 C20 C21 . . 120.3(2) ?
    C19 C20 H20 . . 119.8 ?
    C21 C20 H20 . . 119.8 ?
    C22 C21 C20 . . 120.6(2) ?
    C22 C21 H21 . . 119.7 ?
    C20 C21 H21 . . 119.7 ?
    C21 C22 C23 . . 120.0(2) ?
    C21 C22 H22 . . 120 ?
    C23 C22 H22 . . 120 ?
    C22 C23 C24 . . 119.7(2) ?
    C22 C23 H23 . . 120.2 ?
    C24 C23 H23 . . 120.2 ?
    C23 C24 C19 . . 121.0(2) ?
    C23 C24 H24 . . 119.5 ?
    C19 C24 H24 . . 119.5 ?
    C30 C25 C26 . . 118.4(2) ?
    C30 C25 P2 . . 120.58(18) ?
    C26 C25 P2 . . 121.05(17) ?
    C27 C26 C25 . . 120.8(2) ?
    C27 C26 H26 . . 119.6 ?
    C25 C26 H26 . . 119.6 ?
    C28 C27 C26 . . 120.1(3) ?
    C28 C27 H27 . . 119.9 ?
    C26 C27 H27 . . 119.9 ?
    C29 C28 C27 . . 119.6(3) ?
    C29 C28 H28 . . 120.2 ?
    C27 C28 H28 . . 120.2 ?
    C28 C29 C30 . . 120.9(3) ?
    C28 C29 H29 . . 119.6 ?
    C30 C29 H29 . . 119.6 ?
    C25 C30 C29 . . 120.2(3) ?
    C25 C30 H30 . . 119.9 ?
    C29 C30 H30 . . 119.9 ?
    C36 C31 C32 . . 118.4(2) ?
    C36 C31 P2 . . 116.65(16) ?
    C32 C31 P2 . . 124.88(16) ?
    C33 C32 C31 . . 120.2(2) ?
    C33 C32 H32 . . 119.9 ?
    C31 C32 H32 . . 119.9 ?
    C34 C33 C32 . . 120.5(2) ?
    C34 C33 H33 . . 119.8 ?
    C32 C33 H33 . . 119.8 ?
    C33 C34 C35 . . 119.9(2) ?
    C33 C34 H34 . . 120.1 ?
    C35 C34 H34 . . 120.1 ?
    C34 C35 C36 . . 120.1(2) ?
    C34 C35 H35 . . 120 ?
    C36 C35 H35 . . 120 ?
    C35 C36 C31 . . 120.9(2) ?
    C35 C36 H36 . . 119.5 ?
    C31 C36 H36 . . 119.5 ?
    C38 C37 C41 . . 107.6(2) ?
    C38 C37 Ru1 . . 70.89(14) ?
    C41 C37 Ru1 . . 71.33(14) ?
    C38 C37 H37 . . 126.1 ?
    C41 C37 H37 . . 126.1 ?
    Ru1 C37 H37 . . 126.1 ?
    C37 C38 C39 . . 108.4(3) ?
    C37 C38 Ru1 . . 71.92(15) ?
    C39 C38 Ru1 . . 70.62(13) ?
    C37 C38 H38 . . 125.7 ?
    C39 C38 H38 . . 125.7 ?
    Ru1 C38 H38 . . 125.7 ?
    C40 C39 C38 . . 107.6(2) ?
    C40 C39 Ru1 . . 72.30(13) ?
    C38 C39 Ru1 . . 71.88(13) ?
    C40 C39 H39 . . 126.1 ?
    C38 C39 H39 . . 126.1 ?
    Ru1 C39 H39 . . 126.1 ?
    C41 C40 C39 . . 109.1(2) ?
    C41 C40 Ru1 . . 71.92(13) ?
    C39 C40 Ru1 . . 70.34(13) ?
    C41 C40 H40 . . 125.4 ?
    C39 C40 H40 . . 125.4 ?
    Ru1 C40 H40 . . 125.4 ?
    C40 C41 C37 . . 107.3(3) ?
    C40 C41 Ru1 . . 71.24(13) ?
    C37 C41 Ru1 . . 71.00(14) ?
    C40 C41 H41 . . 126.3 ?
    C37 C41 H41 . . 126.3 ?
    Ru1 C41 H41 . . 126.3 ?
    Cl1A C42 Cl1A 2_656 . 109.8(9) ?
    Cl1 C42 Cl1 2_656 . 114.9(4) ?
    Cl1 C42 H42A 2_656 . 108.5 ?
    Cl1 C42 H42A . . 108.5 ?
    Cl1 C42 H42B 2_656 . 108.5 ?
    Cl1 C42 H42B . . 108.5 ?
    H42A C42 H42B . . 107.5 ?
    N2 N1 Ru1 . . 119.20(15) ?
    N3 N2 N1 . . 176.3(3) ?
    C1 P1 C13 . . 103.84(9) ?
    C1 P1 C7 . . 104.47(9) ?
    C13 P1 C7 . . 97.68(9) ?
    C1 P1 Ru1 . . 110.94(6) ?
    C13 P1 Ru1 . . 126.90(7) ?
    C7 P1 Ru1 . . 110.42(7) ?
    C31 P2 C19 . . 102.66(10) ?
    C31 P2 C25 . . 99.05(9) ?
    C19 P2 C25 . . 101.98(10) ?
    C31 P2 Ru1 . . 123.20(7) ?
    C19 P2 Ru1 . . 111.41(7) ?
    C25 P2 Ru1 . . 115.71(7) ?
    N1 Ru1 C39 . . 156.83(9) ?
    N1 Ru1 C38 . . 124.58(10) ?
    C39 Ru1 C38 . . 37.49(10) ?
    N1 Ru1 C40 . . 130.04(9) ?
    C39 Ru1 C40 . . 37.35(9) ?
    C38 Ru1 C40 . . 62.02(10) ?
    N1 Ru1 C37 . . 94.57(10) ?
    C39 Ru1 C37 . . 62.60(10) ?
    C38 Ru1 C37 . . 37.19(11) ?
    C40 Ru1 C37 . . 62.03(10) ?
    N1 Ru1 C41 . . 97.36(9) ?
    C39 Ru1 C41 . . 62.57(10) ?
    C38 Ru1 C41 . . 62.45(11) ?
    C40 Ru1 C41 . . 36.85(9) ?
    C37 Ru1 C41 . . 37.67(11) ?
    N1 Ru1 P2 . . 91.67(6) ?
    C39 Ru1 P2 . . 100.63(7) ?
    C38 Ru1 P2 . . 88.63(8) ?
    C40 Ru1 P2 . . 137.30(7) ?
    C37 Ru1 P2 . . 112.95(9) ?
    C41 Ru1 P2 . . 149.66(8) ?
    N1 Ru1 P1 . . 93.26(6) ?
    C39 Ru1 P1 . . 103.99(7) ?
    C38 Ru1 P1 . . 141.32(8) ?
    C40 Ru1 P1 . . 88.64(7) ?
    C37 Ru1 P1 . . 146.86(8) ?
    C41 Ru1 P1 . . 109.34(8) ?
    P2 Ru1 P1 . . 98.933(19) ?
    C42 Cl1A Cl1A . 2_656 35.1(4) ?
loop_
    _geom_torsion_atom_site_label_1
    _geom_torsion_atom_site_label_2
    _geom_torsion_atom_site_label_3
    _geom_torsion_atom_site_label_4
    _geom_torsion_site_symmetry_1
    _geom_torsion_site_symmetry_2
    _geom_torsion_site_symmetry_3
    _geom_torsion_site_symmetry_4
    _geom_torsion
    _geom_torsion_publ_flag
    C6 C1 C2 C3 . . . . -1.4(3) ?
    P1 C1 C2 C3 . . . . -174.44(18) ?
    C1 C2 C3 C4 . . . . 0.8(4) ?
    C2 C3 C4 C5 . . . . 0.2(4) ?
    C3 C4 C5 C6 . . . . -0.5(4) ?
    C4 C5 C6 C1 . . . . -0.2(4) ?
    C2 C1 C6 C5 . . . . 1.1(3) ?
    P1 C1 C6 C5 . . . . 174.04(17) ?
    C12 C7 C8 C9 . . . . -3.3(4) ?
    P1 C7 C8 C9 . . . . 176.9(2) ?
    C7 C8 C9 C10 . . . . 1.3(4) ?
    C8 C9 C10 C11 . . . . 1.7(5) ?
    C9 C10 C11 C12 . . . . -2.7(5) ?
    C10 C11 C12 C7 . . . . 0.7(5) ?
    C8 C7 C12 C11 . . . . 2.3(4) ?
    P1 C7 C12 C11 . . . . -177.9(2) ?
    C18 C13 C14 C15 . . . . 2.0(3) ?
    P1 C13 C14 C15 . . . . 177.42(18) ?
    C13 C14 C15 C16 . . . . -0.2(4) ?
    C14 C15 C16 C17 . . . . -1.3(4) ?
    C15 C16 C17 C18 . . . . 1.1(4) ?
    C14 C13 C18 C17 . . . . -2.1(3) ?
    P1 C13 C18 C17 . . . . -177.72(18) ?
    C16 C17 C18 C13 . . . . 0.6(4) ?
    C24 C19 C20 C21 . . . . -0.3(4) ?
    P2 C19 C20 C21 . . . . 175.5(2) ?
    C19 C20 C21 C22 . . . . 0.0(4) ?
    C20 C21 C22 C23 . . . . 0.4(4) ?
    C21 C22 C23 C24 . . . . -0.7(4) ?
    C22 C23 C24 C19 . . . . 0.4(4) ?
    C20 C19 C24 C23 . . . . 0.1(3) ?
    P2 C19 C24 C23 . . . . -175.91(19) ?
    C30 C25 C26 C27 . . . . 0.4(4) ?
    P2 C25 C26 C27 . . . . -179.1(2) ?
    C25 C26 C27 C28 . . . . -0.4(4) ?
    C26 C27 C28 C29 . . . . 0.0(5) ?
    C27 C28 C29 C30 . . . . 0.3(5) ?
    C26 C25 C30 C29 . . . . -0.1(4) ?
    P2 C25 C30 C29 . . . . 179.4(2) ?
    C28 C29 C30 C25 . . . . -0.2(5) ?
    C36 C31 C32 C33 . . . . -0.2(3) ?
    P2 C31 C32 C33 . . . . -176.82(18) ?
    C31 C32 C33 C34 . . . . -1.7(4) ?
    C32 C33 C34 C35 . . . . 1.6(4) ?
    C33 C34 C35 C36 . . . . 0.5(4) ?
    C34 C35 C36 C31 . . . . -2.4(4) ?
    C32 C31 C36 C35 . . . . 2.2(3) ?
    P2 C31 C36 C35 . . . . 179.13(18) ?
    C41 C37 C38 C39 . . . . 0.7(3) ?
    Ru1 C37 C38 C39 . . . . -61.54(16) ?
    C41 C37 C38 Ru1 . . . . 62.26(17) ?
    C37 C38 C39 C40 . . . . -1.6(3) ?
    Ru1 C38 C39 C40 . . . . -63.96(15) ?
    C37 C38 C39 Ru1 . . . . 62.36(17) ?
    C38 C39 C40 C41 . . . . 1.9(3) ?
    Ru1 C39 C40 C41 . . . . -61.81(16) ?
    C38 C39 C40 Ru1 . . . . 63.68(15) ?
    C39 C40 C41 C37 . . . . -1.4(3) ?
    Ru1 C40 C41 C37 . . . . -62.25(16) ?
    C39 C40 C41 Ru1 . . . . 60.82(16) ?
    C38 C37 C41 C40 . . . . 0.4(3) ?
    Ru1 C37 C41 C40 . . . . 62.40(16) ?
    C38 C37 C41 Ru1 . . . . -61.98(17) ?
    C6 C1 P1 C13 . . . . 35.67(19) ?
    C2 C1 P1 C13 . . . . -151.58(17) ?
    C6 C1 P1 C7 . . . . 137.55(17) ?
    C2 C1 P1 C7 . . . . -49.71(19) ?
    C6 C1 P1 Ru1 . . . . -103.47(17) ?
    C2 C1 P1 Ru1 . . . . 69.28(18) ?
    C18 C13 P1 C1 . . . . -152.65(17) ?
    C14 C13 P1 C1 . . . . 31.9(2) ?
    C18 C13 P1 C7 . . . . 100.32(18) ?
    C14 C13 P1 C7 . . . . -75.09(19) ?
    C18 C13 P1 Ru1 . . . . -22.5(2) ?
    C14 C13 P1 Ru1 . . . . 162.12(15) ?
    C8 C7 P1 C1 . . . . -11.1(2) ?
    C12 C7 P1 C1 . . . . 169.00(18) ?
    C8 C7 P1 C13 . . . . 95.4(2) ?
    C12 C7 P1 C13 . . . . -84.49(19) ?
    C8 C7 P1 Ru1 . . . . -130.47(18) ?
    C12 C7 P1 Ru1 . . . . 49.67(19) ?
    C36 C31 P2 C19 . . . . 179.14(16) ?
    C32 C31 P2 C19 . . . . -4.2(2) ?
    C36 C31 P2 C25 . . . . -76.31(17) ?
    C32 C31 P2 C25 . . . . 100.35(19) ?
    C36 C31 P2 Ru1 . . . . 52.69(18) ?
    C32 C31 P2 Ru1 . . . . -130.65(17) ?
    C20 C19 P2 C31 . . . . 114.6(2) ?
    C24 C19 P2 C31 . . . . -69.56(19) ?
    C20 C19 P2 C25 . . . . 12.4(2) ?
    C24 C19 P2 C25 . . . . -171.83(18) ?
    C20 C19 P2 Ru1 . . . . -111.66(19) ?
    C24 C19 P2 Ru1 . . . . 64.14(19) ?
    C30 C25 P2 C31 . . . . 145.2(2) ?
    C26 C25 P2 C31 . . . . -35.4(2) ?
    C30 C25 P2 C19 . . . . -109.7(2) ?
    C26 C25 P2 C19 . . . . 69.8(2) ?
    C30 C25 P2 Ru1 . . . . 11.4(2) ?
    C26 C25 P2 Ru1 . . . . -169.16(16) ?
    Cl1 C42 Cl1A Cl1A 2_656 . . 2_656 3.8(7) ?
    Cl1 C42 Cl1A Cl1A . . . 2_656 -126(9) ?
loop_
    _geom_hbond_atom_site_label_D
    _geom_hbond_atom_site_label_H
    _geom_hbond_atom_site_label_A
    _geom_hbond_site_symmetry_A
    _geom_hbond_distance_DH
    _geom_hbond_distance_HA
    _geom_hbond_distance_DA
    _geom_hbond_angle_DHA
    C18 H18 N1 . 0.93 2.35 3.204(3) 153
    C23 H23 N3 6_665 0.93 2.62 3.537(4) 167
    C42 H42A N3 5_666 0.97 2.4 3.338(4) 162
    C42 H42B N3 6_665 0.97 2.4 3.338(4) 162
_iucr_refine_instructions_details
;
TITL
CELL  0.71073  20.1817  12.4559  28.6781   90.000   94.213   90.000
ZERR     8.00   0.0004   0.0003   0.0006    0.000    0.002    0.000
LATT   2
SYMM  1/2 - X,   Y, - Z
SFAC  C    H    CL   N    P    RU
UNIT  332  288  8    24   16   8
MERG   2
MORE -1
HTAB C18 N1
EQIV $1 -x+1, -y+1, -z+1
HTAB  C42 N3_$1
EQIV $2 x+1/2, -y+1, z
HTAB  C42 N3_$2
HTAB C18 N1
HTAB  C42 N3_$1
HTAB  C42 N3_$2
EQIV $1 -x+1, -y+1, -z+1
FMAP   2
PLAN    5
SIZE     0.20   0.51   0.72
ACTA
BOND   $H
CONF
LIST   6
L.S.  4
TEMP    20.00
WGHT    0.022000    9.506700
EXTI    0.000358
FVAR       1.80043   0.61653
C1    1    0.493779    0.462270    0.323499    11.00000    0.02754    0.02846 =
         0.03345   -0.00537    0.00183   -0.00230
C2    1    0.550954    0.442687    0.352749    11.00000    0.03484    0.04006 =
         0.03989   -0.00116   -0.00208   -0.00154
AFIX  43
H2    2    0.549871    0.390936    0.376056    11.00000   -1.20000
AFIX   0
C3    1    0.608949    0.498626    0.347715    11.00000    0.03090    0.05163 =
         0.05734   -0.00571   -0.00672   -0.00328
AFIX  43
H3    2    0.646595    0.483734    0.367317    11.00000   -1.20000
AFIX   0
C4    1    0.611342    0.576260    0.313866    11.00000    0.03536    0.05096 =
         0.07003   -0.00333    0.00878   -0.01362
AFIX  43
H4    2    0.650509    0.613808    0.310409    11.00000   -1.20000
AFIX   0
C5    1    0.555327    0.598080    0.285090    11.00000    0.04814    0.04104 =
         0.05627    0.00646    0.00802   -0.00716
AFIX  43
H5    2    0.556691    0.651003    0.262305    11.00000   -1.20000
AFIX   0
C6    1    0.496886    0.541820    0.289788    11.00000    0.03287    0.03384 =
         0.04208   -0.00279    0.00188    0.00030
AFIX  43
H6    2    0.459394    0.557520    0.270165    11.00000   -1.20000
AFIX   0
C7    1    0.437519    0.252179    0.341023    11.00000    0.03779    0.02918 =
         0.03491   -0.00071   -0.00655   -0.00139
C8    1    0.497743    0.209007    0.330527    11.00000    0.04973    0.03588 =
         0.05256   -0.00332    0.00232    0.00291
AFIX  43
H8    2    0.529191    0.252678    0.317845    11.00000   -1.20000
AFIX   0
C9    1    0.511776    0.101896    0.338638    11.00000    0.06249    0.04065 =
         0.07737   -0.01120   -0.00663    0.01360
AFIX  43
H9    2    0.552860    0.074320    0.331999    11.00000   -1.20000
AFIX   0
C10   1    0.465757    0.036382    0.356316    11.00000    0.09627    0.02967 =
         0.07780   -0.00135   -0.01066    0.00576
AFIX  43
H10   2    0.475795   -0.035310    0.362526    11.00000   -1.20000
AFIX   0
C11   1    0.404339    0.076639    0.364960    11.00000    0.08741    0.03572 =
         0.09050    0.00752    0.00892   -0.01975
AFIX  43
H11   2    0.372203    0.031336    0.375780    11.00000   -1.20000
AFIX   0
C12   1    0.390272    0.184150    0.357615    11.00000    0.05105    0.03768 =
         0.06910    0.00145    0.00712   -0.00806
AFIX  43
H12   2    0.348844    0.211015    0.363845    11.00000   -1.20000
AFIX   0
C13   1    0.371208    0.386700    0.275722    11.00000    0.03821    0.02489 =
         0.03181    0.00067   -0.00519   -0.00306
C14   1    0.404839    0.374785    0.235482    11.00000    0.04621    0.04176 =
         0.04058   -0.00648   -0.00156   -0.00090
AFIX  43
H14   2    0.451041    0.374044    0.237630    11.00000   -1.20000
AFIX   0
C15   1    0.370384    0.364029    0.192319    11.00000    0.07799    0.04963 =
         0.03367   -0.00659   -0.00022   -0.00741
AFIX  43
H15   2    0.393530    0.356384    0.165645    11.00000   -1.20000
AFIX   0
C16   1    0.302078    0.364552    0.188537    11.00000    0.07813    0.05236 =
         0.04037   -0.00067   -0.02131   -0.01394
AFIX  43
H16   2    0.279018    0.358769    0.159356    11.00000   -1.20000
AFIX   0
C17   1    0.268176    0.373652    0.228056    11.00000    0.04861    0.05749 =
         0.05625    0.00062   -0.02128   -0.01301
AFIX  43
H17   2    0.221973    0.372757    0.225645    11.00000   -1.20000
AFIX   0
C18   1    0.302289    0.384196    0.271662    11.00000    0.03983    0.04444 =
         0.04109    0.00114   -0.00599   -0.00807
AFIX  43
H18   2    0.278819    0.389607    0.298283    11.00000   -1.20000
AFIX   0
C19   1    0.423706    0.725233    0.411164    11.00000    0.03551    0.03403 =
         0.03467   -0.00136   -0.00199   -0.00218
C20   1    0.409816    0.799930    0.444784    11.00000    0.04490    0.04436 =
         0.04627   -0.01064   -0.00022   -0.00060
AFIX  43
H20   2    0.366034    0.812303    0.451385    11.00000   -1.20000
AFIX   0
C21   1    0.460751    0.856335    0.468643    11.00000    0.06782    0.05055 =
         0.05675   -0.01972   -0.00708   -0.00479
AFIX  43
H21   2    0.450908    0.906353    0.491198    11.00000   -1.20000
AFIX   0
C22   1    0.525589    0.839194    0.459349    11.00000    0.05589    0.05093 =
         0.06480   -0.00703   -0.02137   -0.01311
AFIX  43
H22   2    0.559491    0.877142    0.475726    11.00000   -1.20000
AFIX   0
C23   1    0.540489    0.765940    0.425836    11.00000    0.03662    0.05317 =
         0.06342    0.00343   -0.00691   -0.00385
AFIX  43
H23   2    0.584392    0.754715    0.419249    11.00000   -1.20000
AFIX   0
C24   1    0.489917    0.709063    0.401983    11.00000    0.03903    0.04247 =
         0.04774   -0.00547   -0.00209    0.00004
AFIX  43
H24   2    0.500163    0.659229    0.379460    11.00000   -1.20000
AFIX   0
C25   1    0.282253    0.704501    0.397222    11.00000    0.03400    0.04387 =
         0.02999   -0.00625    0.00202    0.00169
C26   1    0.263250    0.804807    0.379796    11.00000    0.04783    0.05386 =
         0.04254    0.00111    0.00623    0.01086
AFIX  43
H26   2    0.289542    0.839728    0.359221    11.00000   -1.20000
AFIX   0
C27   1    0.205699    0.853433    0.392660    11.00000    0.06268    0.06701 =
         0.05823   -0.00343    0.00387    0.02758
AFIX  43
H27   2    0.193696    0.920790    0.380869    11.00000   -1.20000
AFIX   0
C28   1    0.166420    0.802558    0.422706    11.00000    0.05204    0.09419 =
         0.07223   -0.01509    0.01620    0.02283
AFIX  43
H28   2    0.127719    0.835137    0.431367    11.00000   -1.20000
AFIX   0
C29   1    0.184278    0.704193    0.439809    11.00000    0.06678    0.09130 =
         0.08301    0.00308    0.04405    0.00811
AFIX  43
H29   2    0.157457    0.669567    0.460127    11.00000   -1.20000
AFIX   0
C30   1    0.242300    0.654434    0.427304    11.00000    0.05438    0.05696 =
         0.05667    0.00334    0.02188    0.00654
AFIX  43
H30   2    0.253955    0.587179    0.439371    11.00000   -1.20000
AFIX   0
C31   1    0.359236    0.686696    0.320377    11.00000    0.03048    0.03020 =
         0.03181   -0.00029    0.00455    0.00467
C32   1    0.396661    0.772029    0.305337    11.00000    0.04261    0.04433 =
         0.04434    0.00058    0.00285   -0.01071
AFIX  43
H32   2    0.426143    0.807632    0.326466    11.00000   -1.20000
AFIX   0
C33   1    0.390171    0.804137    0.259023    11.00000    0.04965    0.05242 =
         0.04888    0.01439    0.01332   -0.00779
AFIX  43
H33   2    0.414482    0.862452    0.249371    11.00000   -1.20000
AFIX   0
C34   1    0.348251    0.750697    0.227349    11.00000    0.04986    0.06454 =
         0.03405    0.01307    0.00706    0.00488
AFIX  43
H34   2    0.344909    0.771556    0.196127    11.00000   -1.20000
AFIX   0
C35   1    0.311115    0.666198    0.241741    11.00000    0.04940    0.05656 =
         0.03437    0.00104   -0.00362   -0.00117
AFIX  43
H35   2    0.282835    0.629469    0.220198    11.00000   -1.20000
AFIX   0
C36   1    0.315687    0.635745    0.288050    11.00000    0.03894    0.03498 =
         0.03627    0.00164    0.00230   -0.00178
AFIX  43
H36   2    0.289138    0.580175    0.297719    11.00000   -1.20000
AFIX   0
C37   1    0.358060    0.431887    0.476704    11.00000    0.05797    0.10226 =
         0.03198    0.02328    0.00869    0.01776
AFIX  13
H37   2    0.315899    0.437738    0.491427    11.00000   -1.20000
AFIX   0
C38   1    0.405145    0.513845    0.473305    11.00000    0.07836    0.06333 =
         0.02441   -0.00286   -0.01190    0.00881
AFIX  13
H38   2    0.401535    0.587055    0.485376    11.00000   -1.20000
AFIX   0
C39   1    0.459830    0.471638    0.451857    11.00000    0.04665    0.06606 =
         0.02945    0.00380   -0.01366   -0.00404
AFIX  13
H39   2    0.501239    0.509649    0.446885    11.00000   -1.20000
AFIX   0
C40   1    0.447163    0.362479    0.443169    11.00000    0.05127    0.05819 =
         0.03184    0.00968   -0.01167    0.01293
AFIX  13
H40   2    0.478000    0.311805    0.430101    11.00000   -1.20000
AFIX   0
C41   1    0.384532    0.336811    0.457503    11.00000    0.06572    0.05966 =
         0.04531    0.02638   -0.01099   -0.00640
AFIX  13
H41   2    0.363929    0.265526    0.456618    11.00000   -1.20000
AFIX   0
C42   1    0.750000    0.882397    0.500000    10.50000    0.10678    0.07136 =
         0.10347    0.00000    0.03818    0.00000
AFIX  23
H42A  2    0.771281    0.836366    0.523931    10.50000   -1.20000
H42B  2    0.728719    0.836365    0.476069    10.50000   -1.20000
AFIX   0
N1    4    0.271840    0.424283    0.378349    11.00000    0.03248    0.05519 =
         0.04588    0.01002   -0.00291   -0.00446
N2    4    0.242037    0.361667    0.399074    11.00000    0.03150    0.05491 =
         0.04594    0.00362    0.00143   -0.00166
N3    4    0.209839    0.300750    0.417748    11.00000    0.05956    0.12221 =
         0.09539    0.04831   -0.00203   -0.03560
P1    5    0.415358    0.395665    0.334272    11.00000    0.02675    0.02738 =
         0.03001   -0.00011   -0.00312   -0.00185
P2    5    0.359689    0.640070    0.380878    11.00000    0.02957    0.03232 =
         0.02816   -0.00176    0.00114   -0.00134
RU1   6    0.373070    0.460717    0.402297    11.00000    0.02908    0.03461 =
         0.02536    0.00396   -0.00197   -0.00068
PART    1
CL1   3    0.686650    0.960428    0.525811    21.00000    0.06219    0.09054 =
         0.13727   -0.04838    0.03605   -0.00754
PART    2
CL1A  3    0.701245    0.952025    0.523566   -21.00000    0.12988    0.16493 =
         0.33112   -0.06753    0.14798   -0.00631
HKLF 4
REM
REM R1 =  0.0267 for    6038 Fo > 4sig(Fo)  and  0.0365 for all    7106 data
REM    449 parameters refined using      0 restraints
END
WGHT      0.0220      9.5080
REM Highest difference peak  0.327,  deepest hole -0.487,  1-sigma level  0.050
Q1    1   0.3944  0.3801  0.3010  11.00000  0.05    0.33
Q2    1   0.3600  0.5596  0.3812  11.00000  0.05    0.32
Q3    1   0.4561  0.4445  0.3252  11.00000  0.05    0.32
Q4    1   0.3955  0.6951  0.3967  11.00000  0.05    0.30
Q5    1   0.4244  0.3089  0.3317  11.00000  0.05    0.29
;
data_New_Global_Publ_Block
_journal_date_recd_electronic     2014-08-15
_journal_date_accepted     2014-08-25
_journal_name_full     'Acta Crystallographica, Section E'
_journal_year     2014
_journal_volume     70
_journal_issue     10
_journal_page_first     m345
_journal_page_last     m346
_journal_paper_category     HM
_journal_paper_doi     10.1107/S1600536814019187
_journal_coeditor_code     WM5050
_publ_contact_author_name     'Armando Ram\'irez-Monroy'
_publ_contact_author_address
;
Centro de Qu\'imica del Instituto de Ciencias,
Benem\'erita Universidad Aut\'onoma de Puebla,
Ciudad Universitaria, San Manuel, 72570, Puebla, Puebla, Mexico
;
_publ_contact_author_email     armando.ramirez@correo.buap.mx
_publ_contact_author_fax     ?
_publ_contact_author_phone     '+52 (222) 229 5500*2576'
_publ_section_title
;
Crystal structure of
azido(\h^5^-cyclopentadienyl)bis(triphenylphosphane-\k<i>P</i>)ruthenium(II)
dichloromethane hemisolvate
;
loop_
    _publ_author_name
    _publ_author_footnote
    _publ_author_address
    'Hern\'andez-Calva, Adriana' .
;
Centro de Qu\'imica del Instituto de Ciencias,
Benem\'erita Universidad Aut\'onoma de Puebla, Ciudad Universitaria,
San Manuel, 72570, Puebla, Puebla, Mexico
;
    'Mel\'endez-Balbuena, Lidia' .
;
Facultad de Ciencias Qu\'imicas, Benem\'erita Universidad Aut\'onoma de Puebla,
Ciudad Universitaria, San Manuel, 72570, Puebla, Puebla, Mexico
;
    'Arroyo, Maribel' .
;
Centro de Qu\'imica del Instituto de Ciencias,
Benem\'erita Universidad Aut\'onoma de Puebla, Ciudad Universitaria,
San Manuel, 72570, Puebla, Puebla, Mexico
;
    'Ram\'irez-Monroy, Armando' .
;
Centro de Qu\'imica del Instituto de Ciencias,
Benem\'erita Universidad Aut\'onoma de Puebla, Ciudad Universitaria,
San Manuel, 72570, Puebla, Puebla, Mexico
;
