# Supplementary material for: Crystal structure of azido­(η5-cyclo­penta­dien­yl)bis­(tri­phenyl­phosphane-κP)ruthenium(II) di­chloro­methane hemisolvate
Source: Acta Crystallogr Sect E Struct Rep Online. 2014 Sep 6;70(Pt 10):m345–6. doi: 10.1107/S1600536814019187 (PMC4257169; doi:10.1107/S1600536814019187)
Supplement: Supplementary file 2 [file e-70-0m345-Isup2.hkl]

#
# h,k,l, Fc-squared, Fo-squared, sigma(Fo-squared), status flag
#
data_I
_shelx_title ' '
_shelx_refln_list_code          4
_shelx_F_calc_maximum      571.83
_exptl_crystal_F_000      3176.00
_reflns_d_resolution_high  0.8091

loop_
 _space_group_symop_operation_xyz
 'x, y, z'
 '-x+1/2, y, -z'
 'x+1/2, y+1/2, z+1/2'
 '-x+1, y+1/2, -z+1/2'
 '-x, -y, -z'
 'x-1/2, -y, z'
 '-x+1/2, -y+1/2, -z+1/2'
 'x, -y+1/2, z+1/2'

_cell_length_a    20.1817
_cell_length_b    12.4559
_cell_length_c    28.6781
_cell_angle_alpha  90.000
_cell_angle_beta   94.213
_cell_angle_gamma  90.000

_shelx_F_squared_multiplier     1.000

loop_
 _refln_index_h
 _refln_index_k
 _refln_index_l
 _refln_F_squared_calc
 _refln_F_squared_meas
 _refln_F_squared_sigma
 _refln_observed_status
   4   0   0     112500.25     111636.66      1629.23 o
   6   0   0       4520.64       4998.49        88.86 o
   8   0   0     106840.30     108041.38       394.06 o
  10   0   0       6505.17       6970.17       130.93 o
  12   0   0      41127.75      40909.28       326.86 o
  14   0   0       2551.86       2379.48        94.04 o
  16   0   0      24791.24      24464.54       385.67 o
  18   0   0       5406.33       5481.80       235.71 o
  20   0   0       1668.63       1506.37       135.62 o
  22   0   0       8694.23       8049.56       394.43 o
  24   0   0       3631.32       4351.90       303.96 o
   3   1   0      18132.30      18788.08       159.15 o
   5   1   0      31337.22      31794.87       161.12 o
   7   1   0      12504.78      12629.79       121.38 o
   9   1   0          8.79          4.63        13.06 o
  11   1   0       6067.42       6340.77        90.72 o
  13   1   0       1982.47       1979.88        53.29 o
  15   1   0       3765.55       3495.13        89.92 o
  17   1   0         41.95        -20.60        38.88 o
  19   1   0        676.66        558.75        70.23 o
  21   1   0        590.13        585.52        76.58 o
  23   1   0       1621.17       1882.63       145.20 o
   0   2   0       7108.14       7657.80       108.39 o
   2   2   0       9783.28       9019.76       232.16 o
   4   2   0      35787.96      35327.32       622.52 o
   6   2   0       1368.91       1444.81        39.47 o
   8   2   0      33030.32      34145.18       331.22 o
  10   2   0        819.34        773.74        37.21 o
  12   2   0      27882.88      28164.54       216.38 o
  14   2   0        104.04         37.79        31.27 o
  16   2   0      17678.59      17825.83       215.57 o
  18   2   0        286.91        247.74        42.01 o
  20   2   0       5866.42       5993.18       203.23 o
  22   2   0       1548.30       1323.82       107.04 o
  24   2   0       4196.35       4522.14       301.10 o
   1   3   0     326984.41     326727.28      1205.02 o
   3   3   0      51689.37      51923.09       414.81 o
   5   3   0      15817.03      15627.11       211.42 o
   7   3   0      59109.07      60235.89       464.51 o
   9   3   0        212.92        127.03        18.89 o
  11   3   0       6767.14       7145.16       110.56 o
  13   3   0        132.77         72.94        17.96 o
  15   3   0        212.88        156.28        28.10 o
  17   3   0       5989.04       5680.85       131.06 o
  19   3   0        404.56        378.66        44.62 o
  21   3   0       5068.30       5190.11       190.07 o
  23   3   0        707.53        768.84       106.75 o
   0   4   0      18543.86      18424.89       191.51 o
   2   4   0      36278.02      37213.43       322.01 o
   4   4   0      12359.92      11423.04       211.36 o
   6   4   0      12055.96      11538.77       184.13 o
   8   4   0       5680.76       5352.04       108.22 o
  10   4   0       1115.10       1154.59        40.93 o
  12   4   0       3962.81       3489.42        72.08 o
  14   4   0        297.61        239.21        25.88 o
  16   4   0       3228.98       3140.26        90.94 o
  18   4   0       5860.94       5807.92       156.56 o
  20   4   0       1664.72       1798.56       100.53 o
  22   4   0        422.37        335.02        76.63 o
  24   4   0        973.86        812.09       110.15 o
   1   5   0      60320.14      60398.80       518.24 o
   3   5   0      10574.13       9912.47        94.37 o
   5   5   0      49548.75      47875.15       418.52 o
   7   5   0        152.20         29.24        25.06 o
   9   5   0      26891.48      26436.53       232.10 o
  11   5   0      10540.81      10078.21       159.16 o
  13   5   0      23918.28      23511.85       223.64 o
  15   5   0       4643.07       4699.99        93.05 o
  17   5   0      12859.60      13094.46       187.40 o
  19   5   0        426.63        279.49        66.88 o
  21   5   0       7629.07       7967.31       276.93 o
  23   5   0          3.35        -24.41        72.47 o
   0   6   0       2805.59       2534.96        64.43 o
   2   6   0       8787.45       9689.76       111.52 o
   4   6   0        464.84        457.60        22.71 o
   6   6   0       7858.74       7903.42        95.03 o
   8   6   0       6803.23       7116.81       127.12 o
  10   6   0          4.12         13.76        22.20 o
  12   6   0       3827.80       3753.98       122.93 o
  14   6   0       1486.20       1239.66        79.95 o
  16   6   0       1270.12       1286.07        81.56 o
  18   6   0        300.36        224.13        77.47 o
  20   6   0          3.23        -38.47        56.95 o
  22   6   0         19.35        -83.76        83.76 o
   1   7   0       1143.85        630.65        28.26 o
   3   7   0       4773.97       4758.66        80.42 o
   5   7   0      36955.20      36877.73       258.19 o
   7   7   0        520.76        496.95        30.53 o
   9   7   0      27669.98      28446.39       314.81 o
  11   7   0      20041.40      19884.98       223.96 o
  13   7   0       7325.99       7856.80       186.47 o
  15   7   0       5633.92       5696.16       170.33 o
  17   7   0       4908.55       5335.34       214.76 o
  19   7   0       3996.14       3669.97       185.22 o
  21   7   0       1148.38       1271.81       107.46 o
   0   8   0         14.45         -0.41        22.80 o
   2   8   0         52.11         45.44        17.16 o
   4   8   0        183.73        135.93        30.43 o
   6   8   0       2296.28       2193.03        54.57 o
   8   8   0       5451.25       5309.18       114.57 o
  10   8   0       1781.96       1722.80        59.84 o
  12   8   0       1793.75       1725.47        75.59 o
  14   8   0        164.83        179.02        51.90 o
  16   8   0       1536.85       1320.37       117.70 o
  18   8   0       1716.83       1745.29       135.51 o
  20   8   0        788.34        885.71        93.42 o
   1   9   0       7780.64       7692.82       115.96 o
   3   9   0       1960.72       1911.99        62.52 o
   5   9   0        155.96        176.76        32.45 o
   7   9   0        632.84        600.65        35.01 o
   9   9   0       5592.82       5639.08       138.10 o
  11   9   0       3596.27       3679.85        91.93 o
  13   9   0       1942.28       1976.00        96.84 o
  15   9   0       5518.86       6339.86       238.67 o
  17   9   0       2612.12       2730.98       163.95 o
  19   9   0       2560.54       2622.32       173.84 o
   0  10   0      11644.03      11879.37       231.70 o
   2  10   0        434.48        411.79        32.34 o
   4  10   0       4093.00       3886.73        85.49 o
   6  10   0       6360.46       6421.32       121.06 o
   8  10   0       5852.50       5502.74        94.57 o
  10  10   0       6751.46       6501.90       181.33 o
  12  10   0      13604.14      13482.74       365.38 o
  14  10   0        107.05         66.38        63.82 o
  16  10   0       7857.30       8482.50       287.88 o
  18  10   0        332.32        295.54        72.60 o
   1  11   0       2742.60       2749.85        78.77 o
   3  11   0       1409.01       1485.26        55.15 o
   5  11   0       1028.46       1099.73        50.54 o
   7  11   0         96.37         50.82        30.45 o
   9  11   0        301.30        273.33        71.88 o
  11  11   0         31.26        -32.78        51.69 o
  13  11   0       1179.05       1463.56       140.85 o
  15  11   0         75.12         -0.64        59.88 o
  17  11   0       1320.37       1392.07       130.74 o
   0  12   0      25122.20      23375.24       413.12 o
   2  12   0          0.73        -29.80        29.80 o
   4  12   0       3159.53       3074.26       109.91 o
   6  12   0       1799.17       1820.28        86.68 o
   8  12   0       9795.38       9943.80       300.11 o
  10  12   0         26.67        -37.39        87.79 o
  12  12   0       3695.29       4047.95       228.90 o
  14  12   0       1147.85       1067.21       130.59 o
   1  13   0        700.26        481.38        56.65 o
   3  13   0       2963.66       3119.11       153.84 o
   5  13   0        251.52        159.75        55.96 o
   7  13   0         40.16         25.46       107.90 o
   9  13   0         89.90        138.21        65.70 o
  11  13   0        136.86        132.57        67.22 o
  13  13   0         63.57        -15.57       120.03 o
   0  14   0       4398.30       4665.39       228.44 o
   2  14   0       1149.72       1176.60        95.23 o
   4  14   0       2988.56       3091.73       178.72 o
   6  14   0         34.95        -19.28        96.31 o
   8  14   0       1154.63       1207.73       164.09 o
  10  14   0         61.91        128.61        96.04 o
   1  15   0       2061.60       2073.35       181.07 o
   3  15   0       1369.82       1536.51       138.15 o
   5  15   0        393.06        443.37        85.63 o
 -24   1   1       8563.16       9093.38       353.37 o
 -22   1   1        214.46        261.39        64.91 o
 -20   1   1      14959.63      15468.62       324.57 o
 -18   1   1       3504.18       3364.36       122.39 o
 -16   1   1      43153.25      42837.67       337.42 o
 -14   1   1        572.34        371.36        33.10 o
 -12   1   1      26161.96      25823.61       221.60 o
 -10   1   1        935.19        930.83        36.25 o
  -8   1   1      90541.41      89157.19       285.34 o
  -6   1   1      40312.59      38859.71       399.64 o
  -4   1   1     249424.17     245829.06       716.63 o
   4   1   1      31388.15      30992.01       139.39 o
   6   1   1        351.44        338.93        18.38 o
   8   1   1     100600.42     103110.02       381.54 o
  10   1   1      49002.70      50337.16       320.97 o
  12   1   1       8889.86       8654.41       105.86 o
  14   1   1      13448.14      13486.48       144.98 o
  16   1   1        199.88        101.29        33.00 o
  18   1   1      10422.11       9902.49       217.12 o
  20   1   1         19.16        -12.02        54.87 o
  22   1   1       8960.27       9322.59       299.83 o
  24   1   1        384.51        243.00        75.93 o
 -23   2   1       5768.39       6380.84       272.79 o
 -21   2   1        101.12         36.60        50.42 o
 -19   2   1       6985.03       6587.44       180.06 o
 -17   2   1         11.92          8.30        29.37 o
 -15   2   1        129.37         26.63        28.67 o
 -13   2   1        597.61        577.32        32.30 o
 -11   2   1       3842.46       4081.00        75.72 o
  -9   2   1       3062.66       3337.00        68.55 o
  -7   2   1         43.69        112.35        15.85 o
  -5   2   1      50611.80      51190.57       303.01 o
  -3   2   1      37672.72      37860.98       473.01 o
  -1   2   1          0.82          9.88         8.60 o
   1   2   1      21483.52      22903.77       191.48 o
   3   2   1       4863.84       4596.75        84.79 o
   5   2   1      29484.49      29403.11       145.40 o
   7   2   1      39093.12      40680.15       304.55 o
   9   2   1      12033.63      11990.50       123.74 o
  11   2   1         65.77         28.59        17.55 o
  13   2   1       2166.38       2333.01        62.61 o
  15   2   1       2212.10       2210.60        74.75 o
  17   2   1         50.88         38.26        30.03 o
  19   2   1        283.45        201.19        46.78 o
  21   2   1       2759.47       2578.16       193.98 o
  23   2   1          2.35          2.15        78.99 o
 -24   3   1       1601.71       1586.59       146.53 o
 -22   3   1        775.80        767.50       195.72 o
 -20   3   1        436.26        509.10        64.08 o
 -18   3   1       5864.37       5699.71       139.86 o
 -16   3   1        285.71        267.67        30.16 o
 -14   3   1       3855.15       3755.91        94.98 o
 -12   3   1      11497.36      11692.30       148.21 o
 -10   3   1       9147.03       8951.77       120.19 o
  -8   3   1      19865.12      20255.59       168.95 o
  -6   3   1      19424.01      18508.82       205.00 o
  -4   3   1       2277.89       2176.72        76.21 o
  -2   3   1       2308.39       2452.72        37.32 o
   0   3   1      23618.67      23037.76       134.04 o
   2   3   1      90823.16      94619.16      1150.27 o
   4   3   1      56640.36      57846.04       565.37 o
   6   3   1       9491.55       9380.43       100.04 o
   8   3   1      32379.11      32085.24       238.55 o
  10   3   1       3399.90       3318.39        72.75 o
  12   3   1       9924.19       8985.07       128.43 o
  14   3   1         26.59        -24.30        24.30 o
  16   3   1       6935.27       6873.48       132.76 o
  18   3   1        478.59        424.86        45.82 o
  20   3   1       6817.12       6785.37       212.09 o
  22   3   1        767.72        627.55       120.00 o
  24   3   1       3035.89       3096.96       201.23 o
 -23   4   1       4088.15       4715.81       243.50 o
 -21   4   1       3213.83       3452.75       181.52 o
 -19   4   1       9366.32       9597.52       218.05 o
 -17   4   1       6247.53       5932.08       167.47 o
 -15   4   1       9007.72       9024.81       144.62 o
 -13   4   1      12045.84      11939.66       153.53 o
 -11   4   1      19567.87      19722.58       172.82 o
  -9   4   1      22611.47      21274.76       223.33 o
  -7   4   1      39653.22      40344.96       444.08 o
  -5   4   1      17281.68      17798.97       217.96 o
  -3   4   1      87202.47      87767.95       291.93 o
  -1   4   1          1.13         -6.59         8.77 o
   1   4   1      40362.30      40338.24       211.03 o
   3   4   1          2.62          5.00        15.83 o
   5   4   1      18487.31      16444.59       154.81 o
   7   4   1        410.07        272.00        36.36 o
   9   4   1      58596.87      57945.75       637.75 o
  11   4   1        346.86        282.17        25.60 o
  13   4   1       7492.09       7390.92       116.39 o
  15   4   1       7739.31       7551.68       146.05 o
  17   4   1       6631.12       6655.58       137.19 o
  19   4   1        277.78        188.11        45.68 o
  21   4   1       4492.22       4510.54       208.28 o
  23   4   1       1386.41       1077.99       192.05 o
 -22   5   1        289.03        208.44        63.62 o
 -20   5   1         71.75         26.59        58.21 o
 -18   5   1       1178.59       1243.44        72.61 o
 -16   5   1        713.48        659.16        39.86 o
 -14   5   1       1387.82       1273.53        86.02 o
 -12   5   1      11672.26      11084.75       157.30 o
 -10   5   1       2381.80       2128.03        67.37 o
  -8   5   1      31917.62      30861.59       453.25 o
  -6   5   1        872.98       1058.46        62.85 o
  -4   5   1         18.24         30.87        12.12 o
  -2   5   1      11251.30      11842.60       109.11 o
   0   5   1       1052.28       1344.47        35.43 o
   2   5   1      14924.09      15470.92       128.30 o
   4   5   1         82.98         84.59        13.24 o
   6   5   1       1906.39       1643.97        46.98 o
   8   5   1       3280.24       3622.93        99.81 o
  10   5   1        447.33        575.01        53.05 o
  12   5   1       1176.43       1060.39        36.66 o
  14   5   1       6262.08       6154.23       100.91 o
  16   5   1       2851.05       2807.56        77.64 o
  18   5   1          0.64        -18.61        29.21 o
  20   5   1       2182.93       2431.96       147.00 o
  22   5   1         56.30         44.74        68.00 o
 -21   6   1       1644.03       1641.90       133.12 o
 -19   6   1       3631.94       3593.36       160.13 o
 -17   6   1        116.22          5.18        45.23 o
 -15   6   1       5641.25       5524.96       108.63 o
 -13   6   1       1440.89       1505.52        88.77 o
 -11   6   1      27733.54      27510.45       257.91 o
  -9   6   1      29334.60      29892.89       344.92 o
  -7   6   1      81340.70      82611.73       623.89 o
  -5   6   1      14967.29      14833.20       133.64 o
  -3   6   1      28652.66      26132.98       161.39 o
  -1   6   1       8289.63       8078.54        86.17 o
   1   6   1      11123.04       9125.41       107.47 o
   3   6   1         27.45         41.17        16.12 o
   5   6   1      73979.65      72570.33       564.22 o
   7   6   1       1288.07       1418.62        62.38 o
   9   6   1      34786.38      33144.90       332.93 o
  11   6   1       4017.72       4359.01       121.64 o
  13   6   1      30449.66      30484.11       340.55 o
  15   6   1          9.78         41.29        15.77 o
  17   6   1      13290.90      13528.95       276.04 o
  19   6   1          5.98        -32.67        62.14 o
  21   6   1       3015.30       2990.65       154.31 o
 -22   7   1       1041.05        824.03       105.47 o
 -20   7   1        439.45        242.74        60.83 o
 -18   7   1       1010.11       1082.41       104.63 o
 -16   7   1         31.82         10.34        53.33 o
 -14   7   1       2847.69       2592.49       117.31 o
 -12   7   1       3327.01       3369.51        97.07 o
 -10   7   1        907.32        848.48        52.18 o
  -8   7   1        390.77        400.50        34.71 o
  -6   7   1       1308.12       1242.60        38.60 o
  -4   7   1       5544.35       5941.22        94.19 o
  -2   7   1      13965.27      14048.62       170.16 o
   0   7   1        126.12        127.98        15.89 o
   2   7   1      12448.87      13256.89       140.57 o
   4   7   1        352.43        373.55        24.00 o
   6   7   1          0.03          1.63        22.39 o
   8   7   1       1274.07       1233.40        62.30 o
  10   7   1        845.98        699.44        45.55 o
  12   7   1        242.74        332.45        43.96 o
  14   7   1        111.94         50.07        35.82 o
  16   7   1         25.84        -12.84        44.46 o
  18   7   1          0.05        -17.23        66.06 o
  20   7   1       2405.16       2328.05       152.84 o
  22   7   1        271.53        230.22        72.98 o
 -21   8   1         79.62        -65.22        65.22 o
 -19   8   1       1937.18       1891.44       125.09 o
 -17   8   1        594.63        559.75        83.87 o
 -15   8   1      12057.15      12249.58       316.10 o
 -13   8   1       1715.63       1822.90        74.78 o
 -11   8   1      17424.38      17205.22       210.04 o
  -9   8   1       1066.79       1140.76        46.25 o
  -7   8   1      18417.69      17345.41       327.81 o
  -5   8   1       1455.96       1320.86        41.63 o
  -3   8   1       3502.85       2975.04        79.15 o
  -1   8   1         44.13         17.67        17.64 o
   1   8   1       5522.83       5522.47        88.35 o
   3   8   1       6337.13       6466.19       101.35 o
   5   8   1       4223.64       3831.53        85.72 o
   7   8   1        902.16        835.71        37.20 o
   9   8   1      18327.39      18483.83       217.78 o
  11   8   1         39.78         84.26        33.28 o
  13   8   1      13552.04      13993.34       247.00 o
  15   8   1        380.65        362.87        67.33 o
  17   8   1      10037.89      11084.44       315.15 o
  19   8   1       2428.00       2164.02       149.75 o
  21   8   1       4221.87       4395.66       220.35 o
 -20   9   1          5.94        -81.73        81.73 o
 -18   9   1       1120.63        945.42       105.19 o
 -16   9   1       1021.62        929.63       104.05 o
 -14   9   1       2364.22       2566.82        95.37 o
 -12   9   1       3801.45       3746.74       116.69 o
 -10   9   1         71.18         28.76        21.72 o
  -8   9   1      21568.33      21955.58       264.10 o
  -6   9   1       1565.47       1524.72        58.18 o
  -4   9   1       9379.15       9375.16       123.41 o
  -2   9   1        105.33         45.07        27.07 o
   0   9   1       1118.74       1041.29        41.70 o
   2   9   1        142.47        103.52        18.59 o
   4   9   1         83.36         71.87        22.10 o
   6   9   1       7314.53       7215.42       116.43 o
   8   9   1       4178.83       4168.09        78.18 o
  10   9   1      10260.73      10388.74       167.16 o
  12   9   1       3448.77       3230.54        88.07 o
  14   9   1       2954.80       3192.45       181.04 o
  16   9   1       5282.37       5240.09       248.51 o
  18   9   1         76.82         19.83        67.60 o
  20   9   1        840.82        827.33       104.79 o
 -17  10   1         69.21        -50.28       133.21 o
 -15  10   1       1983.60       2294.81       152.38 o
 -13  10   1        313.41        282.79        52.74 o
 -11  10   1       1004.45        971.91        71.53 o
  -9  10   1          3.37        -23.54        28.30 o
  -7  10   1       2526.90       2634.63        70.92 o
  -5  10   1       2582.89       2399.21        71.02 o
  -3  10   1      11651.98      11258.52       137.93 o
  -1  10   1       2629.51       2155.21        63.16 o
   1  10   1       6030.32       6421.53       112.37 o
   3  10   1        174.96        163.39        27.46 o
   5  10   1       7215.80       7212.52       141.44 o
   7  10   1        900.33        670.58        45.35 o
   9  10   1       7067.53       7177.52       174.53 o
  11  10   1        551.78        639.73        62.25 o
  13  10   1       4230.98       4984.21       210.07 o
  15  10   1         96.39         53.98        66.80 o
  17  10   1        521.10        364.29        84.41 o
 -16  11   1       4508.02       4708.39       220.65 o
 -14  11   1        874.00        977.90       126.02 o
 -12  11   1       3156.32       3278.29       155.49 o
 -10  11   1        934.18        970.71        99.20 o
  -8  11   1      11579.11      11624.66       331.65 o
  -6  11   1       2834.71       2754.34        96.71 o
  -4  11   1      10505.95      10554.73       149.87 o
  -2  11   1       9003.10       8387.05       127.32 o
   0  11   1       8015.55       7584.04       132.23 o
   2  11   1       8764.14       8273.84       129.23 o
   4  11   1       4092.01       3826.53        94.42 o
   6  11   1       6760.71       6658.17       142.34 o
   8  11   1       7653.23       7519.13       151.53 o
  10  11   1      10435.87      10735.26       242.94 o
  12  11   1       1969.70       2076.79       137.03 o
  14  11   1       7526.56       8100.48       278.61 o
  16  11   1       3380.57       3338.68       192.89 o
 -15  12   1          8.70         -5.71       103.83 o
 -13  12   1        831.06        756.08       117.21 o
 -11  12   1        592.22        423.08        73.14 o
  -9  12   1         45.50        -67.90        67.90 o
  -7  12   1          7.53        -94.83        94.83 o
  -5  12   1        557.34        400.22        48.26 o
  -3  12   1       5611.15       5879.59       159.03 o
  -1  12   1         13.05        -20.31        27.86 o
   1  12   1       3137.69       3286.04        86.41 o
   3  12   1         13.21        -54.03        54.03 o
   5  12   1       1644.44       1692.97        81.52 o
   7  12   1         84.92         40.88        54.08 o
   9  12   1        410.25        430.27       103.36 o
  11  12   1         63.19        219.32        68.38 o
  13  12   1        166.10         73.37        63.54 o
  15  12   1       1313.29       1470.15       242.90 o
 -12  13   1       1989.73       1899.88       168.64 o
 -10  13   1       1593.01       1853.44       139.74 o
  -8  13   1        732.71        467.09        71.96 o
  -6  13   1       1913.32       1615.45       132.01 o
  -4  13   1       1637.06       1537.38        87.96 o
  -2  13   1       7725.04       7513.31       192.87 o
   0  13   1       2639.98       2668.92       121.10 o
   2  13   1       2106.83       1760.43        97.92 o
   4  13   1       3890.85       3709.50       137.36 o
   6  13   1       5079.64       5078.93       221.65 o
   8  13   1       3921.75       4232.96       205.08 o
  10  13   1        898.67        665.64       168.74 o
  12  13   1       3413.61       3040.73       206.07 o
  -9  14   1         24.26        -34.39        66.03 o
  -7  14   1         50.72        -72.43        74.94 o
  -5  14   1        159.16         33.73        59.23 o
  -3  14   1        499.27        310.03        75.45 o
  -1  14   1         18.68        -75.74        75.74 o
   1  14   1        332.71        368.60        57.29 o
   3  14   1          0.34         55.92        81.87 o
   5  14   1        145.03        165.18        73.04 o
   7  14   1        367.15        251.73       114.57 o
   9  14   1        269.99        282.54        87.50 o
  -4  15   1        258.22        184.01       108.25 o
  -2  15   1       1497.18       1659.28       137.52 o
   0  15   1       1118.42       1144.85       162.86 o
   2  15   1        539.38        462.88       111.03 o
   4  15   1       4446.33       4731.40       225.95 o
 -24   0   2       7165.29       7450.92       397.35 o
 -22   0   2       5850.41       6028.55       276.36 o
 -20   0   2      17970.47      18070.79       448.12 o
 -18   0   2       6491.36       5919.40       265.68 o
 -16   0   2      22168.44      22367.12       329.29 o
 -14   0   2      15635.22      15110.78       235.62 o
 -12   0   2      30734.29      29847.69       370.90 o
 -10   0   2      10174.26       9352.61       143.81 o
  -8   0   2       4306.57       5021.81       110.64 o
  -6   0   2     115584.20     116070.91       743.23 o
  -4   0   2      55712.66      57183.51       418.66 o
   4   0   2      15286.58      15889.63       167.49 o
   6   0   2     138751.67     137858.39      1427.53 o
   8   0   2       1800.26       1590.84        56.18 o
  10   0   2     102530.28     105209.43       467.66 o
  12   0   2        130.12         81.36        23.55 o
  14   0   2       1375.27       1324.77        78.08 o
  16   0   2      10700.04      10195.46       221.68 o
  18   0   2      23002.11      23848.81       605.83 o
  20   0   2       1119.45       1008.88       140.13 o
  22   0   2       5553.07       5851.43       340.46 o
  24   0   2        898.67        913.36       197.90 o
 -23   1   2        199.56         87.60        58.41 o
 -21   1   2       1962.35       2098.68       127.78 o
 -19   1   2          1.08        -44.59        44.59 o
 -17   1   2       2911.03       2767.86        97.17 o
 -15   1   2       2165.18       2120.90        70.53 o
 -13   1   2        674.75        711.62        38.00 o
 -11   1   2        391.99        514.07        30.59 o
  -9   1   2      10573.14      11889.38       104.88 o
  -7   1   2        966.69       1015.26        30.31 o
  -5   1   2       2043.38       2191.03        47.13 o
  -3   1   2        428.46        434.08        18.82 o
   3   1   2         11.53         46.72         8.79 o
   5   1   2      21815.09      23274.84       142.49 o
   7   1   2       5257.26       5405.22        73.85 o
   9   1   2       2070.61       2039.60        41.46 o
  11   1   2      12117.08      11906.17       124.20 o
  13   1   2       2347.48       2256.92        57.03 o
  15   1   2        413.88        260.63        27.82 o
  17   1   2       2074.86       1871.57        92.52 o
  19   1   2          0.33        -49.18        49.18 o
  21   1   2        477.76        457.42        80.11 o
  23   1   2        456.35        329.37        66.33 o
 -24   2   2         33.14         52.51        73.36 o
 -22   2   2       6056.46       5950.36       214.15 o
 -20   2   2       4472.17       4306.63       172.64 o
 -18   2   2       2824.71       2701.61       113.30 o
 -16   2   2       4961.09       5097.21       117.75 o
 -14   2   2      14138.33      14078.10       187.57 o
 -12   2   2       3623.87       3414.56        72.71 o
 -10   2   2      23600.27      22203.28       156.73 o
  -8   2   2       9986.82      10535.95       127.88 o
  -6   2   2       1886.56       1805.07        43.16 o
  -4   2   2     123489.41     125028.42       638.66 o
  -2   2   2       3622.12       3677.23        52.26 o
   0   2   2      15598.88      15778.82       184.51 o
   2   2   2      98173.20      99630.88       547.61 o
   4   2   2       6992.87       7186.49        92.87 o
   6   2   2      17602.03      17117.12       173.51 o
   8   2   2       1783.14       2127.15        49.21 o
  10   2   2      27738.63      28027.33       188.31 o
  12   2   2       5937.15       6329.66        93.06 o
  14   2   2       8584.31       8816.51       134.10 o
  16   2   2        335.32        312.94        33.17 o
  18   2   2       9811.30      10210.49       202.20 o
  20   2   2       1091.64        992.41        90.07 o
  22   2   2       8810.57       8832.97       259.11 o
  24   2   2        362.19        197.13        76.69 o
 -23   3   2       5519.63       5500.03       258.05 o
 -21   3   2        110.61        -56.54        56.54 o
 -19   3   2      10031.08       9987.54       204.96 o
 -17   3   2       2067.59       2049.02        83.45 o
 -15   3   2       6218.88       6199.12       125.88 o
 -13   3   2          0.66         11.02        18.64 o
 -11   3   2       3959.61       3893.36       105.23 o
  -9   3   2      17755.04      18380.16       209.60 o
  -7   3   2      22489.47      23487.32       214.05 o
  -5   3   2       2728.69       2811.89        57.73 o
  -3   3   2       2992.46       3072.56        51.75 o
  -1   3   2     112698.64     116225.38       293.32 o
   1   3   2      78765.45      79775.70       261.99 o
   3   3   2      23373.93      23084.53       192.45 o
   5   3   2      21446.25      21454.76       254.66 o
   7   3   2        988.90        964.36        31.84 o
   9   3   2      28942.10      28940.24       195.12 o
  11   3   2       3159.09       3534.33        94.32 o
  13   3   2       2447.99       2365.39        61.64 o
  15   3   2          5.15        -25.00        25.00 o
  17   3   2       2679.61       2715.00        88.83 o
  19   3   2       1457.93       1562.53        82.12 o
  21   3   2       1491.70       1496.51       110.23 o
  23   3   2       5562.15       5580.09       291.46 o
 -24   4   2        171.93         49.75        72.59 o
 -22   4   2        120.81         39.77        66.67 o
 -20   4   2          2.94        -43.31        43.31 o
 -18   4   2       1872.09       1829.56        79.45 o
 -16   4   2         18.23         21.68        23.99 o
 -14   4   2       4880.16       4899.76       104.79 o
 -12   4   2        372.25        430.38        33.98 o
 -10   4   2      41487.32      41417.28       364.40 o
  -8   4   2       7594.45       7686.88       157.55 o
  -6   4   2        348.06        255.19        26.18 o
  -4   4   2      11114.93      10954.75       146.17 o
  -2   4   2        821.53        901.82        23.09 o
   0   4   2      58372.91      58601.11       305.14 o
   2   4   2      21670.29      22911.10       134.18 o
   4   4   2      13372.74      14682.20       142.40 o
   6   4   2       1221.37       1737.90        53.27 o
   8   4   2       2601.45       2735.38        53.30 o
  10   4   2       1066.51        833.98        36.36 o
  12   4   2       3217.41       3021.10        67.58 o
  14   4   2       4779.85       4732.94       116.19 o
  16   4   2       1761.50       1728.50        67.81 o
  18   4   2      17107.56      17237.79       243.61 o
  20   4   2       5326.40       5153.38       164.16 o
  22   4   2       2728.98       2700.89       182.92 o
 -23   5   2       2686.53       2987.45       185.01 o
 -21   5   2       1614.40       1394.63       126.72 o
 -19   5   2       5750.61       5566.04       218.06 o
 -17   5   2        571.52        332.49        28.27 o
 -15   5   2      19200.22      19554.94       251.35 o
 -13   5   2         45.85         30.41        24.84 o
 -11   5   2      56805.14      57215.38       472.22 o
  -9   5   2        154.84         31.38        28.68 o
  -7   5   2      45415.75      44312.50       360.96 o
  -5   5   2         46.04         69.03        17.68 o
  -3   5   2      62958.43      62756.27       452.96 o
  -1   5   2       8814.27       9032.58        82.01 o
   1   5   2     184322.95     184881.92       900.50 o
   3   5   2      29639.67      29928.97       168.60 o
   5   5   2      21855.36      20367.91       176.12 o
   7   5   2      33957.58      33841.25       365.51 o
   9   5   2      17179.36      16047.80       190.85 o
  11   5   2      23576.88      23140.89       181.52 o
  13   5   2      10126.60      10177.66       127.75 o
  15   5   2      10280.58      10228.51       142.40 o
  17   5   2       3080.41       3000.83        85.17 o
  19   5   2      11547.08      11913.36       309.57 o
  21   5   2        678.33        800.90        95.77 o
  23   5   2       1660.58       1668.83       139.63 o
 -22   6   2         62.36        -40.87        66.20 o
 -20   6   2         16.92        -63.33        63.33 o
 -18   6   2         22.24        -69.46        69.46 o
 -16   6   2        243.93        205.97        49.36 o
 -14   6   2       3147.79       2860.72       129.22 o
 -12   6   2        205.49        167.90        26.93 o
 -10   6   2       3651.64       3526.23        92.17 o
  -8   6   2      15756.52      15698.68       218.04 o
  -6   6   2       9614.81      10275.16       156.98 o
  -4   6   2         40.61         14.76        14.55 o
  -2   6   2       4779.25       5173.06        63.71 o
   0   6   2      17139.81      18063.73       137.89 o
   2   6   2       3836.87       4223.67        74.48 o
   4   6   2         85.43         72.26        11.35 o
   6   6   2         56.07          6.43        20.86 o
   8   6   2      10748.19      10554.81       145.57 o
  10   6   2       5132.95       4825.21       117.74 o
  12   6   2        895.68        812.49        73.59 o
  14   6   2       2094.02       1986.06        94.99 o
  16   6   2         43.63         39.30        43.27 o
  18   6   2         40.82          8.51        59.04 o
  20   6   2          1.28         31.42        67.86 o
  22   6   2        225.82        124.92        53.48 o
 -21   7   2         35.96         77.56        69.39 o
 -19   7   2       1769.79       1628.45       111.05 o
 -17   7   2        882.91        613.79        80.69 o
 -15   7   2       9646.44      10325.84       230.15 o
 -13   7   2       5569.58       5361.48       118.51 o
 -11   7   2      31797.78      32068.41       288.41 o
  -9   7   2       5386.70       5038.30        88.20 o
  -7   7   2      31908.36      30738.49       431.75 o
  -5   7   2       2075.54       1705.58        45.84 o
  -3   7   2      45809.47      44968.99       315.67 o
  -1   7   2        795.54        798.10        29.78 o
   1   7   2      62850.19      62317.98       434.74 o
   3   7   2       1696.94       1311.06        45.52 o
   5   7   2      12399.07      12593.79       134.86 o
   7   7   2      16225.21      15623.08       165.31 o
   9   7   2       3332.52       3117.10        93.56 o
  11   7   2       5085.01       5268.92       139.21 o
  13   7   2      33796.66      33731.93       372.16 o
  15   7   2       1308.58       1451.87        84.25 o
  17   7   2      16957.00      17414.63       380.29 o
  19   7   2       1606.44       1739.53       191.63 o
  21   7   2       3630.25       3710.40       197.97 o
 -20   8   2         58.86        -12.18        57.91 o
 -18   8   2         90.78         89.81        53.10 o
 -16   8   2        482.82        347.83        68.46 o
 -14   8   2         26.02         17.67        32.17 o
 -12   8   2        124.74        114.00        20.98 o
 -10   8   2      18544.27      18440.08       272.13 o
  -8   8   2       2861.86       2544.62        65.36 o
  -6   8   2       1501.82       1356.82        51.10 o
  -4   8   2       6923.77       7014.88       104.62 o
  -2   8   2        175.82        128.73        25.33 o
   0   8   2      10233.81       9842.68       115.22 o
   2   8   2      11142.31      12300.48       145.74 o
   4   8   2        483.35        554.98        38.30 o
   6   8   2       2087.18       2265.55        61.17 o
   8   8   2        655.98        640.06        36.23 o
  10   8   2       6795.13       6798.77       155.84 o
  12   8   2        664.88        568.72        56.72 o
  14   8   2        207.12        169.23        36.99 o
  16   8   2        764.53        973.71       103.70 o
  18   8   2       3233.91       3704.43       191.58 o
  20   8   2        755.17        740.60        96.51 o
 -19   9   2        700.50        690.63       157.90 o
 -17   9   2       1146.65        972.93       120.13 o
 -15   9   2       5915.54       6243.29       257.97 o
 -13   9   2       4058.54       3805.40       163.59 o
 -11   9   2       5696.20       5688.18       178.39 o
  -9   9   2       1812.43       1708.03        74.81 o
  -7   9   2        483.91        510.21        40.73 o
  -5   9   2        136.09        159.58        24.75 o
  -3   9   2       3206.71       3459.57        74.43 o
  -1   9   2         13.36         -2.36        15.83 o
   1   9   2       6652.45       6537.09        98.72 o
   3   9   2         73.51         51.13        18.03 o
   5   9   2       3278.28       3266.18        63.64 o
   7   9   2       1419.91       1426.12        56.95 o
   9   9   2       2148.54       2172.03        72.52 o
  11   9   2       4078.51       4008.14        96.62 o
  13   9   2       3452.52       3471.26       156.69 o
  15   9   2        673.56        568.79        88.34 o
  17   9   2       3921.50       4275.54       205.37 o
  19   9   2         56.97         22.95        68.77 o
 -18  10   2        803.50        617.30        96.86 o
 -16  10   2        813.31        764.72       120.79 o
 -14  10   2       9363.59      10266.73       332.17 o
 -12  10   2       3322.13       3335.59       162.02 o
 -10  10   2       5326.16       5633.21       210.50 o
  -8  10   2      11621.25      11151.72       218.31 o
  -6  10   2      16249.91      16490.80       213.95 o
  -4  10   2       5334.25       5448.60        93.17 o
  -2  10   2       9661.49       9539.81       128.50 o
   0  10   2       5072.92       4880.21        93.42 o
   2  10   2       5126.20       5027.65        92.33 o
   4  10   2        353.17        221.36        25.32 o
   6  10   2       5767.17       5598.77       144.53 o
   8  10   2       1884.54       1931.14        64.13 o
  10  10   2       8557.63       8783.27       165.84 o
  12  10   2        431.92        345.98        52.55 o
  14  10   2       7558.60       7720.75       262.64 o
  16  10   2         67.97         62.63        60.42 o
  18  10   2       4661.68       4867.57       229.16 o
 -17  11   2         25.40        -56.29        77.74 o
 -15  11   2       2477.89       3051.44       206.20 o
 -13  11   2         17.33       -102.92       102.92 o
 -11  11   2         41.00         64.38        91.75 o
  -9  11   2        144.30        126.61        70.41 o
  -7  11   2       4225.06       4462.94       133.27 o
  -5  11   2        805.02        762.25        42.10 o
  -3  11   2          6.70         10.77        24.09 o
  -1  11   2       5947.46       5780.31       113.77 o
   1  11   2        700.59        604.09        40.19 o
   3  11   2       1290.05       1370.55        54.22 o
   5  11   2       2305.67       2383.79        71.62 o
   7  11   2       2864.34       2889.12       126.25 o
   9  11   2       1816.12       2229.35       132.28 o
  11  11   2          7.57         85.33        45.64 o
  13  11   2       1074.43       1113.71       118.73 o
  15  11   2          8.11         96.43        63.88 o
  17  11   2         85.65         99.43        97.73 o
 -14  12   2       3119.97       3416.95       218.18 o
 -12  12   2        446.30        319.15       108.65 o
 -10  12   2       4407.71       4330.46       203.32 o
  -8  12   2        636.93        408.74       119.86 o
  -6  12   2       6921.69       7249.88       167.55 o
  -4  12   2       1771.67       1745.21        86.21 o
  -2  12   2       8036.11       7752.85       167.01 o
   0  12   2        155.16        159.84        35.86 o
   2  12   2      13601.19      13506.66       187.90 o
   4  12   2       1302.81       1268.62        90.30 o
   6  12   2       5245.80       5548.77       154.59 o
   8  12   2       1105.66       1112.56        90.00 o
  10  12   2      11496.08      11667.63       323.95 o
  12  12   2        682.59        524.99       133.87 o
  14  12   2       3308.84       3465.74       225.80 o
 -13  13   2        526.43        598.72       109.98 o
 -11  13   2         43.27        -43.21        80.45 o
  -9  13   2         10.48        -63.46        63.46 o
  -7  13   2         33.09        -35.35        90.60 o
  -5  13   2         44.15        -51.86        69.90 o
  -3  13   2        143.38         89.95        37.74 o
  -1  13   2       1563.72       1622.30       101.62 o
   1  13   2       2196.33       1997.07       114.06 o
   3  13   2       1342.98       1120.47        79.67 o
   5  13   2       1055.34       1053.63        88.92 o
   7  13   2         49.87        162.10        65.11 o
   9  13   2        855.61        883.81       100.37 o
  11  13   2        273.13        373.55        85.18 o
  13  13   2        455.96        305.95        83.61 o
 -10  14   2       1360.66       1089.04       149.06 o
  -8  14   2         59.46        -85.12        85.12 o
  -6  14   2       1497.90       1420.07       125.27 o
  -4  14   2          1.16        -70.35        70.35 o
  -2  14   2       2434.99       2203.93       127.54 o
   0  14   2        246.98        125.93        42.52 o
   2  14   2       8337.49       8577.73       218.75 o
   4  14   2       1885.18       1813.21       138.79 o
   6  14   2       2884.91       3001.52       184.35 o
   8  14   2       1277.54       1328.03       124.59 o
  10  14   2       1089.82        982.45       138.63 o
  -5  15   2        556.44        386.39        78.94 o
  -3  15   2        720.00        727.75        95.46 o
  -1  15   2       1820.77       1476.27       131.83 o
   1  15   2       2647.47       2491.47       253.67 o
   3  15   2        422.55        424.66        82.92 o
   5  15   2       1598.83       1765.72       146.18 o
 -24   1   3         58.16         80.92       115.26 o
 -22   1   3      14123.05      15365.17       369.62 o
 -20   1   3        216.15         48.43        51.73 o
 -18   1   3      12290.62      12480.91       223.64 o
 -16   1   3        663.47        543.31        43.78 o
 -14   1   3      29167.04      28589.47       254.61 o
 -12   1   3       6089.12       6207.30        96.50 o
 -10   1   3      41613.19      41230.86       221.04 o
  -8   1   3       5728.46       5418.00        79.45 o
  -6   1   3     111307.68     105746.41      1070.95 o
  -4   1   3      31471.46      29867.45       276.08 o
  -2   1   3      86879.19      87276.83       275.97 o
   2   1   3      56153.05      57696.16       568.45 o
   4   1   3       1095.77       1272.75        34.96 o
   6   1   3      93014.43      90261.02       798.15 o
   8   1   3      12883.03      13083.30       118.36 o
  10   1   3      57401.63      56667.18       452.61 o
  12   1   3      10289.02      10083.27       145.11 o
  14   1   3      11238.49      11148.06       136.13 o
  16   1   3       8647.74       8921.00       164.98 o
  18   1   3       3271.36       3181.36       123.20 o
  20   1   3        951.08        972.37       108.98 o
  22   1   3       2265.69       2292.44       151.03 o
  24   1   3       2620.24       2722.51       205.24 o
 -23   2   3          8.48        -47.57        70.01 o
 -21   2   3       1919.82       1844.72       119.12 o
 -19   2   3        148.08        183.43        43.80 o
 -17   2   3      11886.55      12010.04       193.05 o
 -15   2   3        544.73        454.54        38.44 o
 -13   2   3         11.11          3.70        17.13 o
 -11   2   3       4155.09       4296.99        71.94 o
  -9   2   3      24004.02      27528.27       275.39 o
  -7   2   3        492.85        645.23        30.04 o
  -5   2   3       8844.19       9333.33       143.66 o
  -3   2   3       1193.61       1166.12        35.08 o
  -1   2   3      10946.71      10841.23       112.61 o
   1   2   3       2075.69       2204.00        73.17 o
   3   2   3      43262.83      44499.81       264.93 o
   5   2   3      33567.22      34024.34       241.94 o
   7   2   3      13553.48      13648.30       121.14 o
   9   2   3       2329.35       1653.03        47.37 o
  11   2   3       4487.54       4420.07        77.08 o
  13   2   3      22092.24      22628.66       217.28 o
  15   2   3        120.93         64.85        26.27 o
  17   2   3       1802.08       1804.02        80.28 o
  19   2   3       3067.64       3109.42       116.91 o
  21   2   3         30.38         -1.28        64.90 o
  23   2   3       3777.00       3790.97       199.30 o
 -24   3   3        134.61         16.96        67.85 o
 -22   3   3        812.98        805.85       106.14 o
 -20   3   3       2404.54       2206.90       151.41 o
 -18   3   3        268.54        271.02        34.22 o
 -16   3   3      10334.99      10275.22       180.54 o
 -14   3   3       3093.18       2821.72        87.79 o
 -12   3   3       1477.92       1373.97        42.09 o
 -10   3   3        155.13        268.02        24.04 o
  -8   3   3      21155.75      22879.54       161.91 o
  -6   3   3      21816.83      21548.81       234.14 o
  -4   3   3       8832.60       9927.42       130.12 o
  -2   3   3      66261.41      66796.34       378.31 o
   0   3   3      11325.84      11784.04       123.30 o
   2   3   3       7759.25       7640.45        80.52 o
   4   3   3      11126.48      10841.33        87.28 o
   6   3   3       8052.17       8295.70        83.21 o
   8   3   3        423.52        445.94        33.99 o
  10   3   3      54029.53      55503.07       305.98 o
  12   3   3       1062.68       1059.86        39.07 o
  14   3   3      15203.59      15167.72       184.58 o
  16   3   3       3658.47       3550.57        97.34 o
  18   3   3      26087.87      26739.48       296.63 o
  20   3   3       2861.51       2921.45       133.45 o
  22   3   3       4771.02       4935.92       241.00 o
  24   3   3         14.89        -85.69        85.69 o
 -23   4   3       3378.18       3317.66       204.37 o
 -21   4   3       5632.57       5231.36       239.56 o
 -19   4   3        164.08         95.79        46.64 o
 -17   4   3      10764.81      10783.35       179.59 o
 -15   4   3      12438.32      11898.47       180.00 o
 -13   4   3       2593.80       2472.19        70.24 o
 -11   4   3      10628.49       9729.28        96.10 o
  -9   4   3      17059.15      16857.80       185.44 o
  -7   4   3       6342.26       5470.63       107.91 o
  -5   4   3      58087.56      57334.32       312.74 o
  -3   4   3       3572.95       3372.85        60.18 o
  -1   4   3     138132.27     142884.22       731.34 o
   1   4   3        542.33        464.39        20.40 o
   3   4   3      56718.93      56987.68       287.00 o
   5   4   3        318.16        210.91        20.82 o
   7   4   3      54664.36      51766.54       381.31 o
   9   4   3      24519.88      24742.80       156.69 o
  11   4   3      42563.95      43250.53       231.19 o
  13   4   3         50.75         25.87        19.41 o
  15   4   3       7530.52       7705.32       133.40 o
  17   4   3         60.06         61.30        32.47 o
  19   4   3       1881.75       1927.09        98.82 o
  21   4   3        338.97        322.80        71.50 o
  23   4   3       2324.12       2657.34       188.70 o
 -22   5   3        446.74        294.86        75.55 o
 -20   5   3         22.41        -69.47        69.47 o
 -18   5   3        177.98        100.22        34.73 o
 -16   5   3        276.33        316.11        37.11 o
 -14   5   3       1689.19       1680.47        74.54 o
 -12   5   3       4698.32       4750.71       107.85 o
 -10   5   3       6524.95       6399.87       133.66 o
  -8   5   3       1597.25       1437.05        51.01 o
  -6   5   3      34881.07      34597.50       446.92 o
  -4   5   3        735.89        861.09        29.79 o
  -2   5   3      20990.16      20957.24       112.11 o
   0   5   3       9839.76      10415.58        98.02 o
   2   5   3       8254.16       8666.53        89.93 o
   4   5   3       1854.60       2000.25        43.72 o
   6   5   3       2242.87       2551.70        67.17 o
   8   5   3       1420.04       1529.68        66.08 o
  10   5   3       3024.45       3162.68        56.32 o
  12   5   3        325.93        230.40        34.34 o
  14   5   3        480.38        361.59        32.66 o
  16   5   3        458.21        472.02        38.62 o
  18   5   3       2541.05       2568.01       104.46 o
  20   5   3          4.00        -56.27        56.27 o
  22   5   3       2156.55       2345.24       153.03 o
 -21   6   3          5.93        -56.56        95.46 o
 -19   6   3       6751.79       7037.27       246.78 o
 -17   6   3       3701.53       3834.34       166.80 o
 -15   6   3       1769.80       1650.49        77.07 o
 -13   6   3      10197.90       9805.66       240.70 o
 -11   6   3      13747.94      13896.22       216.82 o
  -9   6   3      23466.71      23249.83       300.24 o
  -7   6   3      31777.17      31280.23       318.84 o
  -5   6   3      72373.43      68354.89       620.21 o
  -3   6   3      51177.33      52114.30       229.64 o
  -1   6   3      53682.58      51252.95       264.89 o
   1   6   3       5840.17       5536.89        81.26 o
   3   6   3      23918.61      21575.07       222.20 o
   5   6   3       1249.33       1268.96        47.59 o
   7   6   3      33882.99      33105.80       315.64 o
   9   6   3       8223.67       8528.39       128.83 o
  11   6   3      44948.70      44683.39       530.72 o
  13   6   3        113.59         67.45        36.55 o
  15   6   3      26419.86      26363.60       320.19 o
  17   6   3         29.62         13.37        37.02 o
  19   6   3      13000.22      13363.23       340.46 o
  21   6   3        136.08         98.09        99.36 o
 -22   7   3         57.51        -70.76        70.76 o
 -20   7   3        497.45        389.01        70.78 o
 -18   7   3        265.56        121.93        56.14 o
 -16   7   3       1338.36       1370.13       104.00 o
 -14   7   3         91.63         82.01        29.20 o
 -12   7   3       1878.14       1676.47        66.92 o
 -10   7   3         49.88         28.45        12.25 o
  -8   7   3         34.28         48.61        28.38 o
  -6   7   3       4032.82       4075.23       121.81 o
  -4   7   3        376.51        344.81        27.17 o
  -2   7   3       2520.97       2944.80        52.73 o
   0   7   3          1.68         29.87        14.94 o
   2   7   3        218.90        254.63        23.64 o
   4   7   3        117.83        126.48        16.98 o
   6   7   3       1378.48       1593.14        52.41 o
   8   7   3       6505.96       6684.76       109.92 o
  10   7   3       1907.47       1913.50        67.11 o
  12   7   3         16.03        100.43        45.22 o
  14   7   3        170.19        150.62        45.64 o
  16   7   3       1527.35       1568.33        93.42 o
  18   7   3       3078.43       3213.68       174.01 o
  20   7   3          9.02        -18.66        62.40 o
 -21   8   3       1584.84       1690.25       162.37 o
 -19   8   3        224.53         90.19        57.71 o
 -17   8   3       5050.89       4565.16       190.27 o
 -15   8   3       1431.49       1383.70       123.50 o
 -13   8   3       4690.86       4220.77        88.97 o
 -11   8   3       1097.75       1070.03        84.08 o
  -9   8   3      12399.04      13161.39       305.59 o
  -7   8   3       9397.45       8864.74       338.12 o
  -5   8   3      15945.24      15601.12       134.03 o
  -3   8   3      20930.91      20997.38       157.33 o
  -1   8   3      10362.45      10289.58       111.49 o
   1   8   3      23804.86      25410.35       199.46 o
   3   8   3         12.33        -18.11        18.11 o
   5   8   3        722.85        634.91        28.56 o
   7   8   3       6638.31       6941.37       108.83 o
   9   8   3       5831.18       5765.35       116.96 o
  11   8   3       6983.26       7016.22       266.15 o
  13   8   3       2390.52       2375.68       111.26 o
  15   8   3       8121.35       8900.79       244.48 o
  17   8   3       1235.58       1219.44       104.69 o
  19   8   3       5566.85       6136.04       248.94 o
 -20   9   3        361.82        277.41        78.99 o
 -18   9   3        320.95        328.93        70.18 o
 -16   9   3        586.49        596.85        77.31 o
 -14   9   3       3521.76       3445.65       135.66 o
 -12   9   3        695.72        534.24        64.38 o
 -10   9   3       8987.02       9080.06       251.01 o
  -8   9   3       2910.75       2596.03       202.99 o
  -6   9   3      33899.99      34954.18       292.18 o
  -4   9   3       4569.45       4482.40        85.73 o
  -2   9   3       5394.52       5283.47        87.59 o
   0   9   3         32.02         85.87        18.51 o
   2   9   3       7553.72       7647.53       117.72 o
   4   9   3         65.04         33.65        23.51 o
   6   9   3       1055.03        975.59        47.53 o
   8   9   3       2203.22       1911.17        66.40 o
  10   9   3       5664.67       5712.87       129.34 o
  12   9   3       1686.60       1579.16        86.28 o
  14   9   3       3322.10       3330.60       155.22 o
  16   9   3       1677.24       1657.36       134.04 o
  18   9   3       4674.56       4594.17       218.45 o
 -17  10   3       1589.21       1676.96       139.20 o
 -15  10   3        639.54        706.41        98.95 o
 -13  10   3       2140.31       2138.79       131.04 o
 -11  10   3        430.36        283.73        62.41 o
  -9  10   3        162.55         92.65        54.33 o
  -7  10   3        362.06        407.41        32.37 o
  -5  10   3       3075.42       3111.39        75.93 o
  -3  10   3        839.65        628.88        36.01 o
  -1  10   3        871.63        832.15        39.02 o
   1  10   3          7.17         -8.23        21.49 o
   3  10   3       1763.65       1778.49        59.83 o
   5  10   3        456.57        312.30        38.97 o
   7  10   3       7430.65       8087.04       153.61 o
   9  10   3        485.71        415.83        35.70 o
  11  10   3        969.92       1052.76        80.83 o
  13  10   3       3981.30       4233.76       136.59 o
  15  10   3        767.76        791.84        95.01 o
  17  10   3        230.69        362.08        74.09 o
 -16  11   3         15.62        -81.21        86.98 o
 -14  11   3       5446.78       5886.37       313.57 o
 -12  11   3        173.80        123.85        69.36 o
 -10  11   3       8657.89       9585.10       288.71 o
  -8  11   3        353.03        264.17        72.29 o
  -6  11   3      28161.45      27976.84       307.56 o
  -4  11   3         82.90         65.45        32.57 o
  -2  11   3      14404.43      14129.04       172.83 o
   0  11   3        952.83        837.85        43.00 o
   2  11   3      12314.44      11657.08       147.37 o
   4  11   3          1.43        -29.32        29.32 o
   6  11   3       4458.74       4330.90       118.37 o
   8  11   3       3967.45       3840.24       138.93 o
  10  11   3       5080.96       4964.58       143.07 o
  12  11   3       2531.35       3348.46       173.87 o
  14  11   3       3379.73       3447.43       186.97 o
  16  11   3       6119.02       6308.03       257.19 o
 -15  12   3       1921.60       2374.45       187.33 o
 -13  12   3        349.56        133.87        81.20 o
 -11  12   3       1242.27       1339.72       117.53 o
  -9  12   3        169.17         73.41        66.06 o
  -7  12   3        356.41        124.97        67.35 o
  -5  12   3        328.82        246.49        42.34 o
  -3  12   3        275.54        153.11        37.98 o
  -1  12   3       3032.29       3047.66        94.80 o
   1  12   3        432.09        314.57        33.32 o
   3  12   3       5423.87       5747.44       161.50 o
   5  12   3       1110.02        999.48        81.52 o
   7  12   3        333.28        430.86        55.53 o
   9  12   3        444.88        538.77        92.16 o
  11  12   3          1.17        113.78        83.19 o
  13  12   3        389.76        301.38        84.07 o
  15  12   3          5.10          1.76        76.33 o
 -12  13   3        187.46        145.69        84.72 o
 -10  13   3        785.41        649.24        88.79 o
  -8  13   3          1.15         40.14        63.75 o
  -6  13   3       3839.77       3973.07       266.92 o
  -4  13   3        847.47        727.96        79.63 o
  -2  13   3       1329.43       1219.06        87.73 o
   0  13   3       1662.32       1462.38        98.66 o
   2  13   3       1819.66       2254.92       122.96 o
   4  13   3       1650.09       1685.94       113.10 o
   6  13   3       5327.08       5489.19       187.70 o
   8  13   3        317.94        124.36        62.37 o
  10  13   3       5441.44       6065.99       310.12 o
  12  13   3         56.95        -78.49        78.49 o
  -9  14   3         73.05        -76.39        76.39 o
  -7  14   3         54.05        -71.61        71.61 o
  -5  14   3        853.45        726.61       108.81 o
  -3  14   3        412.10        285.97        71.83 o
  -1  14   3        137.01          2.13        58.76 o
   1  14   3        236.35        145.06        73.33 o
   3  14   3        255.87        205.50        57.14 o
   5  14   3         95.86        115.09        65.17 o
   7  14   3        214.28        132.52        66.56 o
   9  14   3         34.33         36.77       104.14 o
  -4  15   3        451.82        346.11       116.68 o
  -2  15   3       1218.84       1063.46       111.61 o
   0  15   3        567.81        406.14        77.13 o
   2  15   3       3598.48       3456.54       229.63 o
   4  15   3         75.38        153.26        70.93 o
 -24   0   4       2068.71       1891.66       168.16 o
 -22   0   4       3861.37       4148.20       231.36 o
 -20   0   4       7655.49       8038.31       298.45 o
 -18   0   4       6545.67       6635.56       255.44 o
 -16   0   4       6710.48       6296.60       235.65 o
 -14   0   4      82880.24      82562.84       807.26 o
 -12   0   4       4480.06       3409.97        97.98 o
 -10   0   4      77387.52      75143.65       458.18 o
  -8   0   4      86070.28      86890.39       506.19 o
  -6   0   4       8609.33       8792.06       172.62 o
  -4   0   4      36761.57      37616.75       347.73 o
  -2   0   4      47999.46      47756.75       781.91 o
   2   0   4     117631.37     119161.78      1228.16 o
   4   0   4       1588.95       1269.91        56.35 o
   6   0   4      91633.94      94523.18       640.73 o
   8   0   4     132411.25     134080.05       846.35 o
  10   0   4      10822.54      10414.87       178.53 o
  12   0   4      19692.76      18881.02       218.58 o
  14   0   4       1528.09       1449.89        66.02 o
  16   0   4       2285.31       2151.52        95.24 o
  18   0   4        982.61       1146.40       169.93 o
  20   0   4       4458.64       4421.88       281.18 o
  22   0   4          1.08       -132.39       132.39 o
  24   0   4       4615.44       4123.31       383.35 o
 -23   1   4       1754.51       1699.79       124.67 o
 -21   1   4         70.52         82.49        58.67 o
 -19   1   4        302.68        269.34        48.07 o
 -17   1   4       1757.76       1714.93        78.53 o
 -15   1   4       1860.67       1578.43        65.10 o
 -13   1   4       2429.23       2496.06        67.29 o
 -11   1   4        247.40        452.17        27.33 o
  -9   1   4       4090.42       4525.85        78.73 o
  -7   1   4        944.37       1237.77        39.75 o
  -5   1   4       7156.17       7430.88        83.04 o
  -3   1   4      35383.15      37392.12       137.43 o
  -1   1   4      24187.64      24011.58       338.09 o
   1   1   4       1588.78       1891.23        47.57 o
   3   1   4     182383.45     181946.03       562.29 o
   5   1   4        778.52        904.46        29.11 o
   7   1   4      19760.55      20703.64       159.76 o
   9   1   4       2624.31       2719.89        57.13 o
  11   1   4       4305.75       4333.11        65.58 o
  13   1   4      17681.90      18850.26       147.88 o
  15   1   4       3387.38       3203.33        85.16 o
  17   1   4       5417.12       5030.35       127.07 o
  19   1   4        257.58        154.78        51.86 o
  21   1   4         87.50        -21.29        56.54 o
  23   1   4        170.55         58.53        59.08 o
 -24   2   4       1307.75       1155.33       121.51 o
 -22   2   4       1246.36       1350.29       106.62 o
 -20   2   4       2366.96       2458.73       132.61 o
 -18   2   4       2229.78       2154.01        86.25 o
 -16   2   4       9243.31       8807.94       161.83 o
 -14   2   4      14069.64      13921.17       149.26 o
 -12   2   4      19634.37      20290.63       168.44 o
 -10   2   4      25894.97      25792.33       219.59 o
  -8   2   4      26973.26      26223.10       206.67 o
  -6   2   4       4351.67       4383.55        59.00 o
  -4   2   4      53763.05      54065.85       451.35 o
  -2   2   4      70711.12      70494.33       412.24 o
   0   2   4       4660.52       4634.00        85.61 o
   2   2   4     163726.56     162720.78      2419.26 o
   4   2   4      98171.12      96791.34       959.00 o
   6   2   4      12131.67      11995.99       128.01 o
   8   2   4      43820.27      44083.83       223.69 o
  10   2   4       9274.58       9038.51       105.74 o
  12   2   4      14670.42      14194.84       146.98 o
  14   2   4      26322.73      26353.97       219.88 o
  16   2   4        184.57        218.30        28.57 o
  18   2   4       1338.42       1333.64        72.15 o
  20   2   4       5779.66       6080.78       185.58 o
  22   2   4        482.48        478.69       105.44 o
  24   2   4       1661.25       1848.95       181.54 o
 -23   3   4        678.77        684.84       112.93 o
 -21   3   4       7559.66       7737.60       229.48 o
 -19   3   4       1827.78       1935.16        88.36 o
 -17   3   4      10288.12      10270.11       188.33 o
 -15   3   4       4640.10       4505.08        91.60 o
 -13   3   4       3251.12       2826.19        60.62 o
 -11   3   4       6418.00       6430.25        93.50 o
  -9   3   4       7019.71       6505.19        92.51 o
  -7   3   4      15685.81      16198.88       146.22 o
  -5   3   4       1207.44       1354.96        59.00 o
  -3   3   4       4498.91       4699.17        60.85 o
  -1   3   4      21895.05      22135.84       197.87 o
   1   3   4      33836.69      34633.17       340.42 o
   3   3   4      20734.22      19408.10       129.23 o
   5   3   4         62.01         25.77        10.91 o
   7   3   4      41485.05      40850.52       369.14 o
   9   3   4         35.47         16.77        13.91 o
  11   3   4      25465.93      25049.30       179.10 o
  13   3   4       6670.85       6696.68       100.29 o
  15   3   4       4351.45       4508.99       103.19 o
  17   3   4        428.73        426.85        44.13 o
  19   3   4       2882.51       3128.97       108.57 o
  21   3   4       1985.78       1872.21       112.27 o
  23   3   4       2316.27       2341.72       204.43 o
 -24   4   4       1011.46       1213.37       133.50 o
 -22   4   4       1215.26       1161.51       123.82 o
 -20   4   4          6.22        -58.71        58.71 o
 -18   4   4          7.98        -31.99        31.99 o
 -16   4   4        800.13        757.82        48.09 o
 -14   4   4       1506.60       1433.62        46.51 o
 -12   4   4      13188.08      13241.10       162.94 o
 -10   4   4          2.60         15.28        17.32 o
  -8   4   4      10697.41      10753.68       153.60 o
  -6   4   4       4876.35       5097.04       110.41 o
  -4   4   4        684.89        848.86        34.20 o
  -2   4   4        873.99        812.96        24.19 o
   0   4   4      23252.21      25827.76       140.56 o
   2   4   4      25614.20      26020.88       196.43 o
   4   4   4       4231.75       4610.41        70.16 o
   6   4   4      17073.45      17663.18       138.46 o
   8   4   4       1237.79       1566.22        41.54 o
  10   4   4        175.83        114.51        16.77 o
  12   4   4       8785.64       8694.75       112.33 o
  14   4   4        974.06        978.07        48.19 o
  16   4   4      13579.58      13219.97       183.97 o
  18   4   4       6806.33       7084.03       153.06 o
  20   4   4       8295.75       8493.34       207.57 o
  22   4   4       4046.63       4217.40       208.44 o
 -23   5   4        550.66        415.51        88.03 o
 -21   5   4       5387.26       5638.04       232.01 o
 -19   5   4       1095.23        848.23        89.62 o
 -17   5   4       5540.08       5769.74       150.80 o
 -15   5   4       3457.38       3388.87       101.00 o
 -13   5   4      40522.66      40632.36       315.12 o
 -11   5   4        139.10        178.51        24.35 o
  -9   5   4      82043.62      80494.23       974.39 o
  -7   5   4       2318.37       2340.54        91.83 o
  -5   5   4      43463.54      42036.09       575.00 o
  -3   5   4       4409.20       4811.10        62.39 o
  -1   5   4      49391.31      47044.84       302.94 o
   1   5   4      24150.49      26527.74       167.41 o
   3   5   4      76361.79      76083.93       375.34 o
   5   5   4       4107.93       3954.47        63.70 o
   7   5   4      72293.90      71443.27       761.33 o
   9   5   4       8261.21       7517.36        96.77 o
  11   5   4      15322.76      15354.09       147.95 o
  13   5   4       3271.06       3203.04        78.23 o
  15   5   4       1017.72        972.48        48.59 o
  17   5   4       2295.83       2366.46        79.23 o
  19   5   4       6716.17       6802.53       197.25 o
  21   5   4        616.85        608.62        96.60 o
  23   5   4        985.82       1092.43       126.86 o
 -22   6   4        161.40        142.88        73.45 o
 -20   6   4       1542.88       1628.00       126.61 o
 -18   6   4          0.10        -33.60        53.28 o
 -16   6   4        131.95        124.90        27.62 o
 -14   6   4        824.13        742.94        37.01 o
 -12   6   4       2452.16       2367.51        60.34 o
 -10   6   4       1422.75       1177.04        64.23 o
  -8   6   4      19115.51      18986.85       265.47 o
  -6   6   4       6960.65       7029.95       114.68 o
  -4   6   4      19510.50      20657.14       160.93 o
  -2   6   4      16244.39      17191.32       137.91 o
   0   6   4         43.45         60.44        14.31 o
   2   6   4        552.42        614.96        29.09 o
   4   6   4        618.70        688.37        29.22 o
   6   6   4       1116.83       1108.42        46.55 o
   8   6   4        479.79        543.57        38.70 o
  10   6   4       4647.03       4595.53       120.40 o
  12   6   4        725.21        626.14        54.25 o
  14   6   4        392.12        379.52        28.35 o
  16   6   4        274.69        323.96        40.06 o
  18   6   4        463.33        569.24        78.22 o
  20   6   4          1.39         70.99        52.76 o
  22   6   4        860.52        915.69       105.97 o
 -21   7   4       2013.36       2154.80       155.28 o
 -19   7   4       1506.42       1407.25       136.57 o
 -17   7   4       5075.40       5100.92       226.71 o
 -15   7   4        112.15         89.00        28.14 o
 -13   7   4       9544.49      10269.65       271.95 o
 -11   7   4       2655.29       2514.80       140.52 o
  -9   7   4      22195.79      22830.76       345.97 o
  -7   7   4       1221.22       1060.21        59.45 o
  -5   7   4      41437.64      40829.28       286.73 o
  -3   7   4         98.46        151.59        16.27 o
  -1   7   4      54616.56      53487.01       318.33 o
   1   7   4       3587.79       3923.92        74.36 o
   3   7   4      51683.90      51979.51       509.87 o
   5   7   4        251.43        296.33        27.28 o
   7   7   4      26227.07      26509.65       235.64 o
   9   7   4       7126.15       6814.52       144.58 o
  11   7   4      22752.81      22423.11       293.87 o
  13   7   4       3746.18       3824.78       130.82 o
  15   7   4      16666.86      16302.48       279.68 o
  17   7   4       2571.86       2778.25       144.16 o
  19   7   4      12235.99      12872.85       313.20 o
  21   7   4         99.97        -60.09        71.64 o
 -20   8   4         46.69        -75.32        75.32 o
 -18   8   4          3.61        -67.05        67.05 o
 -16   8   4        197.52        145.59        53.14 o
 -14   8   4          0.46        -14.67        29.14 o
 -12   8   4       1420.13       1469.11       116.64 o
 -10   8   4        108.31         81.33        73.27 o
  -8   8   4       6458.03       6600.70       246.53 o
  -6   8   4         62.82         61.11        39.23 o
  -4   8   4        492.71        470.38        24.58 o
  -2   8   4       2821.81       2756.74        55.08 o
   0   8   4       7069.28       7669.31       106.75 o
   2   8   4        227.70        236.81        31.75 o
   4   8   4        566.18        472.19        30.20 o
   6   8   4       1279.15       1411.32        64.12 o
   8   8   4         15.53        -18.30        23.07 o
  10   8   4        131.24        190.63        30.53 o
  12   8   4        944.38        984.22        78.81 o
  14   8   4       1651.00       1496.46        88.36 o
  16   8   4        372.62        287.09        61.12 o
  18   8   4       2707.01       2793.98       153.66 o
  20   8   4       1117.62       1356.46       128.36 o
 -19   9   4         83.90         21.11        92.61 o
 -17   9   4       2073.40       1982.08       128.05 o
 -15   9   4         65.76         40.04        53.41 o
 -13   9   4       3186.04       3110.22       145.79 o
 -11   9   4         71.67         75.42       106.52 o
  -9   9   4      18331.16      19365.39       462.45 o
  -7   9   4         28.64         35.18        50.24 o
  -5   9   4       1074.04       1184.62        37.82 o
  -3   9   4       1215.70       1189.03        45.04 o
  -1   9   4       4961.96       5153.64        93.55 o
   1   9   4       2760.55       2657.84        69.84 o
   3   9   4       6605.22       6538.03       122.86 o
   5   9   4        831.10        849.09        37.25 o
   7   9   4        236.69        168.66        27.20 o
   9   9   4         93.21         36.25        35.53 o
  11   9   4        496.36        536.33        61.26 o
  13   9   4          2.92        -31.13        63.35 o
  15   9   4       6579.21       6837.37       224.49 o
  17   9   4        282.61        182.21        62.36 o
  19   9   4       4774.34       5164.00       235.91 o
 -18  10   4       1476.72       1368.30       146.50 o
 -16  10   4        893.56        859.92       114.34 o
 -14  10   4       4542.03       4654.81       269.48 o
 -12  10   4       5494.90       5654.57       212.73 o
 -10  10   4       7590.19       7858.44       249.36 o
  -8  10   4       6137.81       6266.47       324.74 o
  -6  10   4       6812.38       6462.51       163.33 o
  -4  10   4       6463.24       6103.41        95.31 o
  -2  10   4      13549.27      13396.15       153.77 o
   0  10   4       4030.04       3889.68        81.80 o
   2  10   4      10128.80      10037.45       152.67 o
   4  10   4      13326.34      13474.24       160.17 o
   6  10   4       6051.96       6020.56       135.77 o
   8  10   4       4449.62       4416.09       108.65 o
  10  10   4       1363.55       1469.00        82.52 o
  12  10   4      10859.28      11046.15       218.79 o
  14  10   4        829.50        691.28        76.90 o
  16  10   4       6538.61       6433.29       276.99 o
  18  10   4         11.65         99.35        74.90 o
 -17  11   4       1073.57       1299.43       144.59 o
 -15  11   4         18.85         89.64        84.40 o
 -13  11   4       2684.92       2906.22       218.03 o
 -11  11   4       1582.55       1465.83       118.85 o
  -9  11   4        391.32        269.00       128.00 o
  -7  11   4         27.30         29.45        38.14 o
  -5  11   4       1383.36       1545.84       103.38 o
  -3  11   4       1471.04       1495.61        58.14 o
  -1  11   4        154.35         75.31        27.93 o
   1  11   4         73.38         98.28        25.94 o
   3  11   4       4890.65       4913.42       116.02 o
   5  11   4       1464.27       1519.43        83.35 o
   7  11   4       3133.00       3304.68       124.35 o
   9  11   4       2551.21       2442.28       109.97 o
  11  11   4       4750.67       5096.09       153.26 o
  13  11   4        321.47        367.47        70.39 o
  15  11   4         36.68         41.14        79.92 o
 -14  12   4       4003.68       4264.86       326.40 o
 -12  12   4       1297.25       1453.42       160.10 o
 -10  12   4       5552.15       5565.36       233.74 o
  -8  12   4       4883.78       4887.02       242.57 o
  -6  12   4       3893.34       4087.42       159.12 o
  -4  12   4       4266.13       4360.49       139.63 o
  -2  12   4       2616.04       2420.54        95.37 o
   0  12   4       4548.07       4482.88       106.00 o
   2  12   4       4308.87       4045.08       114.91 o
   4  12   4       2048.84       1973.73        91.22 o
   6  12   4          6.17        -25.91        41.17 o
   8  12   4       5619.62       5660.99       168.80 o
  10  12   4        112.71         42.96        75.20 o
  12  12   4       5588.88       6405.97       286.54 o
  14  12   4        110.28         85.00        66.30 o
 -13  13   4        113.47        106.84        90.52 o
 -11  13   4        849.16        762.45       122.99 o
  -9  13   4          3.36        -83.52        83.52 o
  -7  13   4         91.98        -46.87       103.75 o
  -5  13   4         15.51        -74.52        74.52 o
  -3  13   4       1927.93       1698.00       121.74 o
  -1  13   4        132.60         52.79        68.43 o
   1  13   4       2654.73       2550.49       128.34 o
   3  13   4         80.07         45.07        49.36 o
   5  13   4        377.06        335.56        63.52 o
   7  13   4        717.52        620.80        84.16 o
   9  13   4          0.03        -36.67        74.69 o
  11  13   4         50.90        163.83        79.94 o
 -10  14   4        762.38        925.08       140.88 o
  -8  14   4          1.55        -66.25        66.25 o
  -6  14   4        174.61        169.63        86.82 o
  -4  14   4         50.60        -61.26        78.78 o
  -2  14   4        715.13        528.85        74.59 o
   0  14   4        464.78        486.00        73.46 o
   2  14   4        533.49        296.20        54.16 o
   4  14   4       4879.95       5020.44       222.46 o
   6  14   4       2109.75       2051.33       149.37 o
   8  14   4       1205.59       1416.93       127.89 o
  -5  15   4        572.78        342.89       100.71 o
  -3  15   4        500.92        558.26       141.95 o
  -1  15   4        597.46        349.70        87.76 o
   1  15   4        160.81        -57.87        82.91 o
   3  15   4       1295.96       1337.45       156.23 o
 -24   1   5       2457.92       2670.62       179.10 o
 -22   1   5        375.53        272.91        63.23 o
 -20   1   5      15110.54      15551.29       293.00 o
 -18   1   5       1198.43       1170.10        78.99 o
 -16   1   5      43138.03      43931.77       386.81 o
 -14   1   5       3989.59       3843.49        84.90 o
 -12   1   5      52799.17      53681.02       317.58 o
 -10   1   5      29098.10      29973.13       237.57 o
  -8   1   5      33611.29      33115.41       212.89 o
  -6   1   5       3046.33       2500.85        53.71 o
  -4   1   5      89081.02      85169.75       739.38 o
  -2   1   5     113973.19     113861.52       538.49 o
   0   1   5      98751.53      89512.74       501.84 o
   2   1   5       5195.98       5081.16        77.02 o
   4   1   5        471.82        386.40        38.02 o
   6   1   5        815.05        987.67        33.74 o
   8   1   5      76973.30      74948.12       504.72 o
  10   1   5        406.21        426.09        28.57 o
  12   1   5      27813.35      26821.22       289.14 o
  14   1   5       1154.09       1042.64        40.33 o
  16   1   5       3012.33       2919.27        99.89 o
  18   1   5       2912.69       2952.20       110.99 o
  20   1   5       5068.72       4676.05       270.78 o
  22   1   5        889.46        879.84       100.41 o
  24   1   5        711.50        475.59        84.90 o
 -23   2   5       2067.41       2013.77       156.44 o
 -21   2   5        249.22        244.37        52.01 o
 -19   2   5       2954.45       2758.27       112.89 o
 -17   2   5       1357.07       1424.03        74.54 o
 -15   2   5       6452.18       6273.07       114.90 o
 -13   2   5       4748.98       4788.73        82.59 o
 -11   2   5       1288.94       1403.21        49.63 o
  -9   2   5       9698.46      10423.83       130.73 o
  -7   2   5      14730.09      16409.85       139.70 o
  -5   2   5      15511.46      15715.37       111.15 o
  -3   2   5      42583.21      45408.09       164.90 o
  -1   2   5     169096.77     165560.53       563.13 o
   1   2   5       1336.54       1656.55        66.09 o
   3   2   5      42701.39      43432.12       434.18 o
   5   2   5       2209.82       2368.90        50.38 o
   7   2   5      48976.54      50248.38       266.98 o
   9   2   5        691.86       1025.02        37.06 o
  11   2   5      25492.19      25362.07       280.57 o
  13   2   5        498.78        538.81        32.38 o
  15   2   5       5570.83       5519.85       115.20 o
  17   2   5       1104.66       1154.14        60.98 o
  19   2   5        958.68        928.91        67.09 o
  21   2   5       1514.39       1400.45       116.52 o
  23   2   5         20.72          0.97        56.74 o
 -24   3   5       1082.19       1068.88       120.10 o
 -22   3   5        291.22        194.30        69.55 o
 -20   3   5       3487.95       3733.18       157.47 o
 -18   3   5        197.46         67.25        51.94 o
 -16   3   5       2880.01       2677.30        77.02 o
 -14   3   5       1162.91       1136.65        46.02 o
 -12   3   5       7868.88       7576.71       114.53 o
 -10   3   5       1460.22       1713.16        53.98 o
  -8   3   5         62.75        172.93        16.26 o
  -6   3   5      13630.18      12803.04       140.52 o
  -4   3   5     150342.48     147414.67      1305.96 o
  -2   3   5      34274.77      36080.40       178.58 o
   0   3   5        467.47        572.67        27.22 o
   2   3   5        288.86        221.60        20.68 o
   4   3   5      32840.21      33904.66       192.03 o
   6   3   5       1556.62       1597.80        38.95 o
   8   3   5        802.01        583.87        25.38 o
  10   3   5        275.30        196.31        21.07 o
  12   3   5      27328.71      27966.46       194.76 o
  14   3   5        533.26        438.94        33.47 o
  16   3   5      13506.83      13889.55       187.93 o
  18   3   5       2507.99       2453.59        93.95 o
  20   3   5      12308.36      12548.43       273.42 o
  22   3   5         22.43         -8.82       101.60 o
 -23   4   5        600.30        405.05        92.04 o
 -21   4   5       8363.62       8411.50       301.74 o
 -19   4   5       2337.79       2201.74        97.69 o
 -17   4   5       5650.45       6094.31       135.34 o
 -15   4   5       3909.20       4003.87        90.19 o
 -13   4   5      11423.28      11381.25       125.87 o
 -11   4   5       5563.17       5515.99        72.15 o
  -9   4   5       4912.34       4469.47       116.00 o
  -7   4   5       7451.11       8117.84       133.01 o
  -5   4   5      10268.56       9223.37        98.47 o
  -3   4   5       8581.22       7924.22        94.96 o
  -1   4   5        617.10        897.69        29.13 o
   1   4   5      80504.75      80710.41       419.46 o
   3   4   5      11488.33      10775.55       111.12 o
   5   4   5      21886.03      21164.60       145.47 o
   7   4   5      14718.07      13396.24       156.64 o
   9   4   5      20394.32      20484.31       163.66 o
  11   4   5      16179.10      16155.28       159.60 o
  13   4   5       6110.89       6235.09       105.89 o
  15   4   5       3951.04       3882.43        90.56 o
  17   4   5       4946.07       5113.87       128.21 o
  19   4   5       3350.42       3644.30       133.41 o
  21   4   5       1531.80       1500.54       118.17 o
  23   4   5         60.22        -95.29       113.58 o
 -22   5   5        367.11        243.50        65.51 o
 -20   5   5        520.02        447.00        76.06 o
 -18   5   5         53.96        -86.39        86.39 o
 -16   5   5        765.31        777.18        65.12 o
 -14   5   5        521.23        458.16        40.98 o
 -12   5   5       2452.52       2697.55        80.84 o
 -10   5   5       7499.11       7095.35        93.28 o
  -8   5   5         71.87         77.88        26.84 o
  -6   5   5        428.95        477.39        23.48 o
  -4   5   5      34447.98      35658.70       279.70 o
  -2   5   5        104.28         68.44        11.72 o
   0   5   5      21543.77      22124.27       146.98 o
   2   5   5       8175.40       8137.68       102.75 o
   4   5   5          4.36         21.01        14.65 o
   6   5   5        151.32         98.49        16.45 o
   8   5   5        155.14         96.50        16.16 o
  10   5   5       7276.55       7630.06        95.67 o
  12   5   5       1750.19       1781.97        51.23 o
  14   5   5       4120.97       4083.67        94.82 o
  16   5   5       2176.29       2239.55        77.04 o
  18   5   5          0.16         62.16        41.54 o
  20   5   5       2244.04       2179.23       129.06 o
  22   5   5        422.08        375.28        69.39 o
 -21   6   5       9046.40       9176.50       317.67 o
 -19   6   5          3.77         24.00        65.41 o
 -17   6   5       6531.17       6983.01       254.11 o
 -15   6   5       3966.66       3952.92        87.63 o
 -13   6   5      21380.81      20302.36       240.95 o
 -11   6   5      10164.21       9663.40       116.05 o
  -9   6   5      21611.84      21052.84       190.61 o
  -7   6   5       7908.90       7774.04       127.01 o
  -5   6   5      88758.13      88424.55       648.80 o
  -3   6   5      30901.34      28699.37       186.54 o
  -1   6   5      26034.59      24313.74       192.33 o
   1   6   5      22053.81      21426.92       159.54 o
   3   6   5      22256.22      22114.28       187.83 o
   5   6   5      14078.87      13604.67       133.82 o
   7   6   5       6842.68       6536.65       126.69 o
   9   6   5      18607.18      18635.63       214.15 o
  11   6   5        385.87        334.16        39.36 o
  13   6   5      14604.75      14832.03       195.84 o
  15   6   5        551.92        481.83        34.35 o
  17   6   5      14981.30      15133.38       237.12 o
  19   6   5        763.24        650.46        76.38 o
  21   6   5       3765.69       4161.23       201.55 o
 -22   7   5         63.53         78.28        69.17 o
 -20   7   5        467.45        263.23       101.79 o
 -18   7   5       1848.60       1629.51       139.66 o
 -16   7   5        121.26         50.01        43.90 o
 -14   7   5         58.62         26.26        32.71 o
 -12   7   5       1330.33       1267.72        86.30 o
 -10   7   5       5864.42       6216.49       208.18 o
  -8   7   5      10730.85      11009.97       260.57 o
  -6   7   5       1074.41       1087.18        43.19 o
  -4   7   5        597.20        576.31        36.24 o
  -2   7   5       1348.29       1386.68        40.65 o
   0   7   5       1417.23       1327.41        47.70 o
   2   7   5          9.84         55.88        17.89 o
   4   7   5       1105.24       1009.45        38.57 o
   6   7   5        889.22        759.60        27.51 o
   8   7   5        860.52       1038.57        61.66 o
  10   7   5      10766.32      10775.53       233.67 o
  12   7   5       2918.52       3061.85        93.46 o
  14   7   5         21.70         53.61        39.90 o
  16   7   5        709.16        614.37        66.33 o
  18   7   5        753.53        786.35        88.67 o
  20   7   5       1316.42       1452.10       117.34 o
 -21   8   5       2993.75       3245.21       223.52 o
 -19   8   5        130.02        172.77        79.93 o
 -17   8   5       1379.37       1466.88       112.65 o
 -15   8   5       5090.05       4566.85       158.99 o
 -13   8   5        810.49        792.17        71.81 o
 -11   8   5       1028.59       1055.49        82.33 o
  -9   8   5         28.74          7.53        62.99 o
  -7   8   5      10253.07      10085.98       123.79 o
  -5   8   5      19337.63      19870.67       181.93 o
  -3   8   5      23477.08      23911.17       161.67 o
  -1   8   5      39563.38      39457.02       245.35 o
   1   8   5      14874.53      15006.39       167.63 o
   3   8   5      18214.35      18694.65       175.95 o
   5   8   5         24.42         53.67        17.07 o
   7   8   5       2353.38       2267.26        78.45 o
   9   8   5       1707.21       1766.58        81.44 o
  11   8   5      20234.68      20112.73       291.17 o
  13   8   5       5576.47       5656.31       161.69 o
  15   8   5       1151.63       1032.40        94.41 o
  17   8   5       9830.82      10271.86       277.75 o
  19   8   5       4270.41       4461.88       194.14 o
 -20   9   5       1096.03       1188.63       264.39 o
 -18   9   5       1021.11        960.59       119.99 o
 -16   9   5        671.89        594.26        75.85 o
 -14   9   5        849.42        811.52        64.14 o
 -12   9   5       5981.27       6033.46       232.26 o
 -10   9   5        100.93        141.49        81.13 o
  -8   9   5       1946.05       1958.48       306.72 o
  -6   9   5        541.19        441.96        28.36 o
  -4   9   5      25992.93      26403.70       200.10 o
  -2   9   5       1978.47       1962.00        57.00 o
   0   9   5       5820.79       5835.71       103.16 o
   2   9   5        101.11         47.90        23.47 o
   4   9   5       2005.74       2085.45        62.40 o
   6   9   5         20.66          9.94        15.99 o
   8   9   5        587.62        583.72        48.34 o
  10   9   5       2705.29       2474.56        91.83 o
  12   9   5       3824.38       3629.57       153.13 o
  14   9   5         91.58         -3.38        60.30 o
  16   9   5       3393.48       3440.17       165.89 o
  18   9   5        887.07        910.82        96.48 o
 -17  10   5        636.80        464.56       106.19 o
 -15  10   5       2489.44       2835.46       219.98 o
 -13  10   5       1136.29       1223.29       104.47 o
 -11  10   5        108.62        105.48        51.20 o
  -9  10   5        136.36        115.98       119.83 o
  -7  10   5       2629.91       2657.08       203.80 o
  -5  10   5        197.62        161.07        21.74 o
  -3  10   5        467.22        440.03        34.63 o
  -1  10   5       3822.46       3980.68        89.75 o
   1  10   5       2083.00       2138.24        68.41 o
   3  10   5        350.04        470.37        39.79 o
   5  10   5       6945.30       6883.25       117.86 o
   7  10   5       2396.13       2328.89        82.03 o
   9  10   5       1798.12       1870.90        78.70 o
  11  10   5       7414.76       7910.79       211.47 o
  13  10   5         84.07         36.97        55.17 o
  15  10   5       3279.40       3052.22       157.81 o
  17  10   5        485.59        555.59        81.09 o
 -16  11   5       2021.34       2345.19       211.90 o
 -14  11   5        100.33        137.21       117.48 o
 -12  11   5       4002.12       4300.46       199.22 o
 -10  11   5        270.17        235.04        66.49 o
  -8  11   5      11158.49      11047.20       451.12 o
  -6  11   5       3157.30       3163.67       119.28 o
  -4  11   5      37847.47      38411.12       343.78 o
  -2  11   5        421.38        439.27        37.58 o
   0  11   5      31720.80      32164.84       264.52 o
   2  11   5        165.47        150.37        28.79 o
   4  11   5      11271.69      11005.62       161.68 o
   6  11   5          0.35         -6.05        36.97 o
   8  11   5       8509.64       8114.82       193.54 o
  10  11   5       2334.27       2572.20       110.58 o
  12  11   5       5939.06       6132.13       210.93 o
  14  11   5       1226.11       1316.22       111.21 o
  16  11   5       2525.53       2538.17       169.69 o
 -15  12   5         17.09         42.26        98.61 o
 -13  12   5       2617.38       3356.98       249.59 o
 -11  12   5        179.25        222.38        68.62 o
  -9  12   5       2558.97       2998.21       206.80 o
  -7  12   5          8.96         77.67        67.73 o
  -5  12   5        346.63        389.79        65.62 o
  -3  12   5        651.32        677.07        66.27 o
  -1  12   5          1.55         -2.29        29.77 o
   1  12   5       1093.94       1102.16        59.01 o
   3  12   5        709.11        686.39        52.26 o
   5  12   5       3461.59       3912.41       141.74 o
   7  12   5        892.25        897.61        76.53 o
   9  12   5       1268.14       1367.39       100.08 o
  11  12   5         33.25        -94.85        94.85 o
  13  12   5        105.56        251.59       111.60 o
 -12  13   5       2576.45       3032.30       237.06 o
 -10  13   5        612.33        599.11       103.61 o
  -8  13   5        750.82        748.97       112.13 o
  -6  13   5          1.57        -42.75        69.42 o
  -4  13   5       2268.84       2073.66       128.71 o
  -2  13   5          2.26        -44.74        44.74 o
   0  13   5       1439.98       1263.70        89.54 o
   2  13   5        734.99        484.86        66.28 o
   4  13   5       8210.14       8391.92       211.95 o
   6  13   5         66.27        -35.70        45.53 o
   8  13   5       5004.26       5145.77       241.21 o
  10  13   5        652.73        716.59       162.98 o
  12  13   5       8309.91       9081.16       350.25 o
  -9  14   5        229.55         72.64        75.58 o
  -7  14   5        786.20        567.65       102.66 o
  -5  14   5        505.17        447.47        95.65 o
  -3  14   5         50.67         54.08        69.53 o
  -1  14   5       1607.26       1291.74       111.06 o
   1  14   5        358.42        351.46        54.35 o
   3  14   5       1585.62       1627.76       139.00 o
   5  14   5        451.34        513.56        88.74 o
   7  14   5        122.07        135.43        61.92 o
   9  14   5          0.82        -75.94        94.95 o
  -4  15   5        993.43        687.30       112.44 o
  -2  15   5        156.99        -14.18        97.28 o
   0  15   5        173.27         90.05        68.89 o
   2  15   5        130.95         -0.70        83.24 o
   4  15   5       4279.46       5318.26       302.91 o
 -24   0   6       4171.48       4257.09       242.59 o
 -22   0   6       1290.11       1218.36       127.89 o
 -20   0   6      10547.27      10307.01       340.74 o
 -18   0   6       2956.01       2956.61       220.94 o
 -16   0   6      17581.92      18239.52       347.95 o
 -14   0   6         12.41         -9.01        36.35 o
 -12   0   6     109434.36     110040.58       777.49 o
 -10   0   6       4961.32       4975.74       110.34 o
  -8   0   6      46361.93      43746.61       381.98 o
  -6   0   6      32292.87      32187.54       277.45 o
  -4   0   6      21928.80      21458.78       201.07 o
  -2   0   6      26649.22      28126.84       269.87 o
   0   0   6      62087.14      61551.39      3003.13 o
   2   0   6     213583.77     200635.23       715.39 o
   4   0   6       3644.66       3047.30        79.08 o
   6   0   6      31665.66      29973.05       250.37 o
   8   0   6      16875.87      16520.37       208.35 o
  10   0   6      78423.42      77057.46       506.65 o
  12   0   6       5274.90       5377.24       143.31 o
  14   0   6        288.73        205.38        31.66 o
  16   0   6       4133.30       3858.57       128.83 o
  18   0   6       7379.75       7100.45       196.31 o
  20   0   6       3552.70       3117.53       221.57 o
  22   0   6       1641.18       1602.05       188.87 o
  24   0   6       1309.69       1146.20       204.84 o
 -23   1   6        127.34         47.50        50.67 o
 -21   1   6        112.73         56.71        44.20 o
 -19   1   6        383.53        274.03        52.50 o
 -17   1   6        816.72        712.03        51.94 o
 -15   1   6         88.56        131.58        27.22 o
 -13   1   6         56.78        110.71        19.85 o
 -11   1   6        296.23        303.42        23.10 o
  -9   1   6       7882.73       9079.63       118.61 o
  -7   1   6       6840.10       7625.95        98.21 o
  -5   1   6      23950.17      23544.01       145.09 o
  -3   1   6      17225.35      18357.01       120.89 o
  -1   1   6      71529.44      71201.55       307.46 o
   1   1   6        952.40        851.60        58.84 o
   3   1   6       4981.48       5135.24        85.28 o
   5   1   6       6468.28       6961.05        84.08 o
   7   1   6       6141.39       6346.14        82.98 o
   9   1   6      27664.49      28848.48       254.02 o
  11   1   6       8728.17       9075.67       152.26 o
  13   1   6      17616.19      18293.35       166.86 o
  15   1   6       8572.09       8076.05       121.52 o
  17   1   6          2.42        -34.31        34.31 o
  19   1   6         34.58          6.70        33.15 o
  21   1   6        861.46        589.18        81.38 o
  23   1   6         31.71        -56.25        56.25 o
 -24   2   6       1559.11       1611.84       141.48 o
 -22   2   6       1175.97       1100.56        97.71 o
 -20   2   6       5227.98       5397.16       172.34 o
 -18   2   6        890.81        986.51        64.60 o
 -16   2   6      10381.26      10234.97       158.16 o
 -14   2   6        121.06         68.70        19.85 o
 -12   2   6      25205.84      25370.48       199.18 o
 -10   2   6         12.51         31.91        20.83 o
  -8   2   6      24853.83      22886.35       165.51 o
  -6   2   6      40226.72      40937.05       227.62 o
  -4   2   6       9824.84      10232.14        81.11 o
  -2   2   6       1246.64       1334.30        54.78 o
   0   2   6      30690.78      33507.72       641.24 o
   2   2   6         68.62        138.27        19.17 o
   4   2   6      76758.62      76131.90       596.71 o
   6   2   6      43967.23      45590.21       545.25 o
   8   2   6      65294.91      65962.61       334.59 o
  10   2   6      26048.66      26215.79       185.19 o
  12   2   6      18804.28      18857.51       166.85 o
  14   2   6       8607.67       8946.86       137.22 o
  16   2   6      13348.70      13757.77       208.25 o
  18   2   6       3321.23       3338.32       109.74 o
  20   2   6       4276.42       4107.84       154.69 o
  22   2   6       2610.97       2302.49       150.70 o
 -23   3   6       1200.66       1046.24       131.41 o
 -21   3   6        450.09        273.02        57.17 o
 -19   3   6       6208.90       6558.90       169.42 o
 -17   3   6        203.86        210.33        35.21 o
 -15   3   6       5249.99       4832.56       109.32 o
 -13   3   6      10016.01      10369.96       135.78 o
 -11   3   6       5767.02       5364.44        79.76 o
  -9   3   6       4083.64       3273.54        63.08 o
  -7   3   6       1981.11       1409.96        36.55 o
  -5   3   6       4229.75       4447.30        66.14 o
  -3   3   6       7771.82       7877.15       109.32 o
  -1   3   6       2702.63       2885.13        57.20 o
   1   3   6      52314.49      53224.15       321.94 o
   3   3   6       7484.47       7357.63        90.63 o
   5   3   6       3161.11       2383.04        49.29 o
   7   3   6       2026.67       2519.43        52.61 o
   9   3   6      41277.77      39255.77       325.91 o
  11   3   6         11.05          4.22        18.04 o
  13   3   6       8446.67       8640.65       124.39 o
  15   3   6       5345.67       4993.38       106.07 o
  17   3   6      10317.86      10547.76       176.65 o
  19   3   6       3487.00       3634.79       148.01 o
  21   3   6        903.57        800.20        80.42 o
  23   3   6        131.98          1.43       152.85 o
 -22   4   6        560.14        449.45        89.66 o
 -20   4   6       2557.64       2545.57       167.76 o
 -18   4   6         15.24         54.49        26.29 o
 -16   4   6        315.67        350.82        26.50 o
 -14   4   6        110.41         62.67        21.90 o
 -12   4   6       1060.73       1056.21        35.00 o
 -10   4   6        289.11        300.49        22.79 o
  -8   4   6      10756.34      10793.60       154.39 o
  -6   4   6        820.37        989.98        32.99 o
  -4   4   6      33787.04      34253.67       280.62 o
  -2   4   6       2723.97       2679.13        65.11 o
   0   4   6       5251.88       4813.09        69.04 o
   2   4   6       9872.50      10120.64       114.69 o
   4   4   6      13430.29      13580.37       141.74 o
   6   4   6       1090.05       1164.37        37.89 o
   8   4   6        763.27        611.15        28.11 o
  10   4   6        145.39        108.51        19.92 o
  12   4   6       1548.02       1399.42        50.07 o
  14   4   6      10401.35      10156.53       142.51 o
  16   4   6        115.75         56.10        27.13 o
  18   4   6       6553.89       6616.51       172.72 o
  20   4   6       6682.04       6894.78       196.86 o
  22   4   6       2867.13       3198.65       233.75 o
 -23   5   6       3356.24       3804.18       222.45 o
 -21   5   6       4977.68       5170.47       221.32 o
 -19   5   6       2870.44       2957.07       177.71 o
 -17   5   6         92.31        109.86        32.93 o
 -15   5   6      15146.13      15218.73       224.07 o
 -13   5   6      10661.99      10891.23       177.34 o
 -11   5   6      43698.94      42366.57       243.79 o
  -9   5   6        425.82        420.47        47.98 o
  -7   5   6      53475.22      52187.52       413.26 o
  -5   5   6       1678.69       1809.48        62.92 o
  -3   5   6      23165.13      21502.96       255.96 o
  -1   5   6          9.96         -1.78        12.71 o
   1   5   6      55333.43      56177.04       250.82 o
   3   5   6       1084.37        865.94        37.78 o
   5   5   6      92520.95      91338.34       661.72 o
   7   5   6         92.41         75.82        17.49 o
   9   5   6      36466.40      35763.77       235.45 o
  11   5   6        420.44        355.87        39.17 o
  13   5   6       8677.68       8785.22       120.89 o
  15   5   6          1.74        -26.85        26.85 o
  17   5   6       9545.05       9913.96       207.04 o
  19   5   6         80.74        104.86        51.46 o
  21   5   6       3774.34       3620.44       166.39 o
 -22   6   6         36.42        -10.00        58.61 o
 -20   6   6        446.45        367.09        78.85 o
 -18   6   6        124.80        120.91        59.05 o
 -16   6   6       2858.74       2657.82        79.83 o
 -14   6   6         25.82         50.38        21.22 o
 -12   6   6        465.60        428.88        25.38 o
 -10   6   6       2210.03       2146.74        68.80 o
  -8   6   6        925.36        814.05        39.60 o
  -6   6   6       4798.86       5071.58        97.87 o
  -4   6   6       3962.55       3902.54        76.78 o
  -2   6   6        242.52        352.93        22.75 o
   0   6   6      11960.64      12569.82       135.62 o
   2   6   6        360.87        477.62        27.35 o
   4   6   6       3385.53       3913.71        79.41 o
   6   6   6        714.51        618.02        43.08 o
   8   6   6       2475.79       2427.18        62.55 o
  10   6   6         39.90         11.35        15.91 o
  12   6   6       1633.85       1566.90        62.76 o
  14   6   6        517.28        381.42        31.96 o
  16   6   6        582.28        516.47        47.02 o
  18   6   6        548.69        383.04        64.56 o
  20   6   6        107.72        232.04        60.85 o
  22   6   6        113.23         35.81        61.97 o
 -21   7   6       2181.12       2603.42       167.45 o
 -19   7   6       1664.64       1735.56       139.77 o
 -17   7   6       4373.72       4444.30       205.65 o
 -15   7   6       3054.93       2916.69        84.12 o
 -13   7   6       6432.82       5951.88       164.92 o
 -11   7   6       3703.91       3767.36        68.65 o
  -9   7   6          6.83         27.74        25.05 o
  -7   7   6      62912.97      64383.15       451.62 o
  -5   7   6         23.31         49.36        18.76 o
  -3   7   6      49632.97      48654.09       250.24 o
  -1   7   6        136.79         84.88        17.56 o
   1   7   6      25016.85      24061.02       201.62 o
   3   7   6      12231.31      12807.11       131.49 o
   5   7   6      29937.91      30462.65       204.75 o
   7   7   6         77.47         53.30        17.06 o
   9   7   6      11321.61      12063.41       208.30 o
  11   7   6       4057.71       4126.81       128.24 o
  13   7   6      16347.19      16816.53       228.78 o
  15   7   6       3886.43       3804.02       139.74 o
  17   7   6       5010.30       4928.36       189.25 o
  19   7   6        338.98        425.44        72.48 o
  21   7   6       7598.60       8621.06       278.90 o
 -20   8   6        664.65        367.77       106.95 o
 -18   8   6        825.04        659.41       124.30 o
 -16   8   6        628.16        546.88        68.63 o
 -14   8   6        115.97         60.69        40.08 o
 -12   8   6        803.62        481.00        58.13 o
 -10   8   6       5156.45       4956.70       158.25 o
  -8   8   6       1456.54       1275.83        55.08 o
  -6   8   6        197.68        268.59        27.95 o
  -4   8   6       1985.86       1855.27        61.43 o
  -2   8   6        159.87        167.88        20.01 o
   0   8   6       2153.06       2039.73        71.97 o
   2   8   6         79.75        148.26        22.76 o
   4   8   6       3431.41       3587.50        75.12 o
   6   8   6       1292.03       1175.89        38.30 o
   8   8   6       3167.16       3191.67       118.96 o
  10   8   6         78.63         36.39        30.56 o
  12   8   6       2403.74       2397.66        94.06 o
  14   8   6        187.04         33.94        35.97 o
  16   8   6       3388.54       3152.45       155.08 o
  18   8   6        811.20       1042.96       100.46 o
  20   8   6       2394.63       2401.52       148.43 o
 -19   9   6       1521.30       1556.48       173.56 o
 -17   9   6        220.81        -43.05        75.77 o
 -15   9   6       2498.59       2294.68       140.81 o
 -13   9   6        674.65        460.24        61.34 o
 -11   9   6       2047.93       2164.07       116.54 o
  -9   9   6         72.47         31.38        57.08 o
  -7   9   6      10973.48      10540.66       196.39 o
  -5   9   6       3820.76       3947.50        94.47 o
  -3   9   6       7797.94       8270.03       135.60 o
  -1   9   6       4444.44       4570.34        89.77 o
   1   9   6       6057.55       6354.51       116.55 o
   3   9   6       9883.77       9907.90       137.14 o
   5   9   6        322.08        290.51        23.66 o
   7   9   6       9112.09       9203.51       201.58 o
   9   9   6       5519.03       5989.03       164.44 o
  11   9   6       3201.65       2912.40       102.77 o
  13   9   6       1836.64       1867.89       114.95 o
  15   9   6        395.95        199.32        57.04 o
  17   9   6       1771.09       1700.25       145.30 o
  19   9   6          0.40         69.22        70.52 o
 -18  10   6        615.09        411.56       209.49 o
 -16  10   6       4640.59       4914.12       288.91 o
 -14  10   6        120.75         14.75        86.12 o
 -12  10   6       1749.36       1684.33       157.64 o
 -10  10   6       3369.91       3218.20       224.72 o
  -8  10   6      12944.65      13069.15       519.66 o
  -6  10   6      20189.59      20128.28       240.91 o
  -4  10   6      10615.27      10809.15       142.71 o
  -2  10   6       7156.12       7242.85       114.06 o
   0  10   6      11606.73      11738.24       154.57 o
   2  10   6       4840.10       4757.55       108.10 o
   4  10   6       9174.38       9059.02       143.71 o
   6  10   6       5961.32       5586.76       100.79 o
   8  10   6       3340.96       3419.32       112.68 o
  10  10   6       3241.25       3165.53       141.54 o
  12  10   6         41.19         61.48        62.52 o
  14  10   6       1701.09       1856.39       123.43 o
  16  10   6        150.75        -19.79        65.54 o
  18  10   6       3128.20       3512.69       179.89 o
 -17  11   6        635.61        621.72       134.12 o
 -15  11   6       2104.63       2130.54       198.97 o
 -13  11   6       2304.69       2177.26       197.48 o
 -11  11   6       1173.80       1219.65       110.57 o
  -9  11   6       2131.67       1758.53       197.72 o
  -7  11   6       2839.41       2844.05       202.19 o
  -5  11   6         71.25         75.42        32.18 o
  -3  11   6        847.46       1010.50        55.67 o
  -1  11   6        353.63        358.24        34.92 o
   1  11   6       1320.93       1370.52        60.61 o
   3  11   6        600.33        752.89        70.35 o
   5  11   6       9461.39       9198.72       132.59 o
   7  11   6        130.02         93.94        44.24 o
   9  11   6       2610.92       2525.07       115.60 o
  11  11   6        317.98        244.43        51.01 o
  13  11   6       1557.22       1597.83       116.65 o
  15  11   6        581.22        353.67        72.18 o
 -14  12   6        433.28        401.61       105.70 o
 -12  12   6       6126.51       6709.89       336.54 o
 -10  12   6       2383.51       2635.58       172.42 o
  -8  12   6       5679.13       5989.16       270.93 o
  -6  12   6       8294.10       8224.49       760.76 o
  -4  12   6      11641.85      10907.93       217.87 o
  -2  12   6       1169.36       1181.58        77.80 o
   0  12   6       9421.55       9387.35       174.25 o
   2  12   6       1938.61       1711.26        94.89 o
   4  12   6       7579.04       7626.59       195.65 o
   6  12   6       1383.50       1450.45        92.72 o
   8  12   6       4026.72       4010.45       165.13 o
  10  12   6       2722.62       2858.55       178.90 o
  12  12   6       1604.93       1688.22       119.83 o
  14  12   6       1091.19       1282.06       112.97 o
 -11  13   6        968.56        806.21       138.88 o
  -9  13   6        839.77       1085.08       129.61 o
  -7  13   6          0.06        -66.60        66.60 o
  -5  13   6        334.07        219.40        82.10 o
  -3  13   6        332.71         69.54        59.01 o
  -1  13   6        407.03        304.33        49.79 o
   1  13   6          1.54        -40.46        40.46 o
   3  13   6        601.07        597.01        64.40 o
   5  13   6        859.76        837.47        74.86 o
   7  13   6        659.84        711.89        83.04 o
   9  13   6        384.77        395.20        86.05 o
  11  13   6          0.58        146.45        75.19 o
  -8  14   6       2656.99       2667.94       201.69 o
  -6  14   6        415.92        655.98       106.94 o
  -4  14   6       1380.52       1461.52       152.76 o
  -2  14   6         64.13        -28.19        68.42 o
   0  14   6         94.18         56.87        54.53 o
   2  14   6        946.93        970.50        87.49 o
   4  14   6       5926.16       6346.63       212.03 o
   6  14   6        808.21        706.96       127.70 o
   8  14   6       3516.15       3729.35       247.10 o
  -3  15   6        256.14        127.02        88.15 o
  -1  15   6         35.20        -28.25        78.83 o
   1  15   6       1752.90       1385.76       122.56 o
   3  15   6          0.55        -95.31        95.31 o
 -24   1   7       1919.20       1663.86       122.01 o
 -22   1   7       2889.85       2786.31       134.26 o
 -20   1   7       1816.37       1804.10       115.80 o
 -18   1   7       9212.72       9230.57       214.25 o
 -16   1   7      13378.75      13355.49       189.48 o
 -14   1   7      48069.11      47551.12       301.98 o
 -12   1   7       9286.23       8636.15       112.94 o
 -10   1   7      42193.45      41363.56       285.46 o
  -8   1   7       4865.62       4368.50        74.76 o
  -6   1   7       7185.24       6979.19        79.44 o
  -4   1   7      22014.77      21477.52       166.08 o
  -2   1   7      82486.19      81905.28       522.03 o
   0   1   7      62404.41      63198.30       717.35 o
   2   1   7      49590.74      48319.92       331.27 o
   4   1   7      64700.08      66701.87       273.24 o
   6   1   7      78435.84      78370.09       499.17 o
   8   1   7       2065.03       2271.57        51.92 o
  10   1   7      34250.82      33142.43       228.04 o
  12   1   7       3315.07       3360.83        75.18 o
  14   1   7      27715.39      26765.99       268.86 o
  16   1   7       9149.00       8591.27       135.73 o
  18   1   7       8564.73       8407.65       247.13 o
  20   1   7        149.37        187.40        39.95 o
  22   1   7       2275.14       2102.74       143.92 o
 -23   2   7          0.84        -61.74        75.37 o
 -21   2   7       2704.45       2522.41       122.30 o
 -19   2   7         36.70         -6.72        41.88 o
 -17   2   7       8195.36       7917.86       156.49 o
 -15   2   7       5479.07       5300.20       110.16 o
 -13   2   7        365.67        514.18        32.81 o
 -11   2   7       6416.68       6400.37        98.54 o
  -9   2   7        979.93       1024.41        37.96 o
  -7   2   7       8773.08       9106.55        93.62 o
  -5   2   7       2075.32       2236.17        48.09 o
  -3   2   7      46040.32      45645.50       306.21 o
  -1   2   7      41441.09      42605.48       327.85 o
   1   2   7       2148.53       2572.46        72.70 o
   3   2   7      18647.34      20454.71       174.01 o
   5   2   7      24457.93      25687.88       190.37 o
   7   2   7       6410.05       6512.48       109.74 o
   9   2   7      23549.60      24693.64       175.63 o
  11   2   7         97.25         71.07        17.84 o
  13   2   7      24791.57      23602.06       263.49 o
  15   2   7       2225.65       2167.02        82.63 o
  17   2   7       9406.36       9330.40       186.28 o
  19   2   7         49.89         67.89        51.50 o
  21   2   7        380.17        179.41        78.11 o
  23   2   7          1.75        -43.28        68.11 o
 -24   3   7         63.14         16.78        87.33 o
 -22   3   7        500.98        441.33        83.61 o
 -20   3   7       1790.84       1819.99       127.71 o
 -18   3   7       3467.78       3179.95        87.15 o
 -16   3   7        469.85        281.85        27.99 o
 -14   3   7       3978.48       3969.20       100.48 o
 -12   3   7       1073.91       1213.50        40.62 o
 -10   3   7      14151.53      13759.98       135.77 o
  -8   3   7        310.88        343.63        22.43 o
  -6   3   7       7105.95       7697.29        92.25 o
  -4   3   7      17566.73      16774.92       131.26 o
  -2   3   7      50341.42      50449.54       319.78 o
   0   3   7       1312.86       1062.44        50.56 o
   2   3   7       6865.73       6979.60       103.61 o
   4   3   7      13787.55      14054.71       155.29 o
   6   3   7      52620.00      54264.77       273.79 o
   8   3   7       7393.15       7410.96       110.82 o
  10   3   7      18260.78      17997.55       139.45 o
  12   3   7       1085.01       1044.38        43.53 o
  14   3   7      16650.39      16735.92       207.48 o
  16   3   7        602.28        593.39        56.41 o
  18   3   7      17228.92      17801.96       240.77 o
  20   3   7        727.30        738.40        76.73 o
  22   3   7       7083.81       7295.92       261.82 o
 -23   4   7       1448.62       1139.00       123.35 o
 -21   4   7        282.97        181.85        94.51 o
 -19   4   7       5346.08       5711.18       179.51 o
 -17   4   7        162.37        126.77        20.91 o
 -15   4   7      24789.86      24757.77       216.11 o
 -13   4   7       4886.00       4854.09        87.27 o
 -11   4   7      13131.64      12231.47       179.78 o
  -9   4   7       4039.45       4123.80        64.55 o
  -7   4   7        753.19        329.72        25.55 o
  -5   4   7       1309.83       1477.72        49.17 o
  -3   4   7      83150.90      83061.69       647.81 o
  -1   4   7      25977.46      25834.99       203.38 o
   1   4   7      61861.05      61040.72       614.10 o
   3   4   7      36331.80      37029.38       264.68 o
   5   4   7         15.07         56.24        14.35 o
   7   4   7       6940.02       6589.49        87.11 o
   9   4   7      32533.84      32527.19       349.13 o
  11   4   7       6007.45       5515.77        92.33 o
  13   4   7      24625.00      24430.80       236.49 o
  15   4   7        231.33        234.38        28.64 o
  17   4   7       7248.82       7134.99       141.56 o
  19   4   7       2600.94       2490.88       122.12 o
  21   4   7       4495.80       4674.25       217.73 o
  23   4   7        227.52         99.83        84.52 o
 -22   5   7        337.05        288.71        64.03 o
 -20   5   7       1377.59       1464.80       134.75 o
 -18   5   7         37.66         -9.44        59.02 o
 -16   5   7       2041.25       1869.26        85.30 o
 -14   5   7       2380.57       2341.86        84.83 o
 -12   5   7        848.14        779.57        39.03 o
 -10   5   7        808.13        656.33        39.39 o
  -8   5   7         45.82         10.32        21.31 o
  -6   5   7        295.79        212.91        17.80 o
  -4   5   7       3509.74       3824.17        75.28 o
  -2   5   7       2549.77       2418.42        57.61 o
   0   5   7       4049.66       3946.00        73.13 o
   2   5   7      12003.03      13074.15       131.14 o
   4   5   7        287.66        114.14        18.91 o
   6   5   7          5.27         50.74        18.10 o
   8   5   7       3651.29       3932.18        72.87 o
  10   5   7       1762.07       1758.76        52.31 o
  12   5   7        227.49        276.48        25.10 o
  14   5   7       1568.32       1709.50        58.79 o
  16   5   7       1772.10       1535.70        64.33 o
  18   5   7       3370.66       3568.02       131.20 o
  20   5   7        280.87        246.98        57.91 o
  22   5   7       3303.04       3407.19       181.55 o
 -21   6   7        637.32        910.94       116.82 o
 -19   6   7      13026.83      13834.14       376.25 o
 -17   6   7        656.51        471.80        77.40 o
 -15   6   7      16158.77      16392.18       189.90 o
 -13   6   7       5858.81       5787.26        92.48 o
 -11   6   7      36593.79      36703.17       336.07 o
  -9   6   7       9852.81       9748.88       131.87 o
  -7   6   7      32614.24      32328.88       436.93 o
  -5   6   7       8830.72       8503.89       113.44 o
  -3   6   7      95534.98      93860.02      1050.45 o
  -1   6   7       5201.71       4524.25        80.01 o
   1   6   7      70484.23      68682.95       314.37 o
   3   6   7      14503.26      13761.04       161.36 o
   5   6   7      28614.70      29129.04       240.23 o
   7   6   7       5715.70       5725.15       100.46 o
   9   6   7       4513.44       4540.02       101.34 o
  11   6   7       5700.21       5413.45       102.30 o
  13   6   7       1869.38       1759.51        60.42 o
  15   6   7       6146.41       6100.33       121.50 o
  17   6   7       1016.94       1060.19        91.71 o
  19   6   7       6465.23       6910.44       226.42 o
  21   6   7       1599.70       1568.52       130.60 o
 -20   7   7        462.59        359.27        78.92 o
 -18   7   7        830.49        820.40       100.86 o
 -16   7   7        824.95        553.39        48.50 o
 -14   7   7       1487.42       1471.34        62.99 o
 -12   7   7        845.04        879.00        44.15 o
 -10   7   7       2197.76       2038.69        72.52 o
  -8   7   7         30.98         -3.11        15.77 o
  -6   7   7       2500.91       2591.26        72.69 o
  -4   7   7        439.52        321.50        26.94 o
  -2   7   7        948.03       1091.42        43.85 o
   0   7   7       1481.50       1728.61        52.37 o
   2   7   7         29.60         37.69        17.30 o
   4   7   7       4821.65       4946.47       100.07 o
   6   7   7        326.55        351.36        29.56 o
   8   7   7       9554.10       9054.88       175.08 o
  10   7   7        223.03        164.55        34.16 o
  12   7   7       1668.96       1595.39        85.65 o
  14   7   7       1553.03       1596.17        78.03 o
  16   7   7       1081.08        977.15        85.79 o
  18   7   7       1560.72       1496.54       112.47 o
  20   7   7        953.45       1112.20       104.38 o
 -21   8   7          0.88        -60.78       113.20 o
 -19   8   7       3299.36       3460.75       243.98 o
 -17   8   7        703.67        786.17        90.59 o
 -15   8   7       1847.59       1818.76       154.06 o
 -13   8   7         72.77         15.45        36.01 o
 -11   8   7        672.44        651.38        61.68 o
  -9   8   7        333.65        192.29        26.23 o
  -7   8   7        111.51        106.93        21.39 o
  -5   8   7      12037.08      12186.76       151.12 o
  -3   8   7      30864.52      30960.81       266.98 o
  -1   8   7          2.03         17.31        19.35 o
   1   8   7      15239.36      14532.12       168.37 o
   3   8   7        862.99        854.47        38.17 o
   5   8   7      25262.51      25234.32       195.06 o
   7   8   7         23.96         15.86        14.74 o
   9   8   7       7267.98       7096.05       167.84 o
  11   8   7          8.99        -28.31        28.41 o
  13   8   7       2425.36       2284.75       122.34 o
  15   8   7       1998.97       1808.59       116.95 o
  17   8   7       2523.12       2708.49       147.37 o
  19   8   7       3385.30       3698.81       178.36 o
 -18   9   7        749.19        921.47       161.50 o
 -16   9   7         26.01       -318.33       385.56 o
 -14   9   7       3470.53       3340.75       156.69 o
 -12   9   7         10.40        -13.42        33.54 o
 -10   9   7       2139.45       1891.08        95.15 o
  -8   9   7        594.56        623.20        56.40 o
  -6   9   7       8253.86       8286.86       167.70 o
  -4   9   7       3180.26       3201.10        95.88 o
  -2   9   7      10994.12      11368.78       135.57 o
   0   9   7       2447.25       2414.95        72.29 o
   2   9   7       5097.09       5257.44       101.81 o
   4   9   7       2248.99       1994.89        60.49 o
   6   9   7         22.55         37.91        15.73 o
   8   9   7       2995.38       3045.11       107.45 o
  10   9   7         59.31        -30.88        30.88 o
  12   9   7        163.05         76.19        53.50 o
  14   9   7        665.83        457.93        63.99 o
  16   9   7        801.76        758.51        81.77 o
  18   9   7       1477.89       1506.71       118.82 o
 -17  10   7         37.58         43.95        96.73 o
 -15  10   7       1193.50       1067.97       144.69 o
 -13  10   7        191.85         66.32        76.36 o
 -11  10   7        298.15        225.89        77.02 o
  -9  10   7       1461.82       1600.62       148.28 o
  -7  10   7       2382.84       2738.33        93.54 o
  -5  10   7         37.35         53.08        29.27 o
  -3  10   7        877.10        874.66        45.54 o
  -1  10   7        157.08        137.44        23.69 o
   1  10   7       1613.69       1633.91        64.71 o
   3  10   7       1834.18       1797.67        64.58 o
   5  10   7       4124.31       4138.20        90.70 o
   7  10   7       1041.22       1084.12        67.00 o
   9  10   7       6307.39       6140.08       182.96 o
  11  10   7         37.87         -5.45        69.04 o
  13  10   7       7760.84       7945.80       239.06 o
  15  10   7         98.75         56.31        56.94 o
  17  10   7       1629.13       1785.07       128.82 o
 -16  11   7       4069.36       4091.06       348.82 o
 -14  11   7       2463.36       2969.11       234.10 o
 -12  11   7        292.86        344.77        85.75 o
 -10  11   7       7478.31       7265.19       319.97 o
  -8  11   7        177.22        -66.69       101.23 o
  -6  11   7      10432.40      10364.88       217.72 o
  -4  11   7         26.67         43.25        36.01 o
  -2  11   7      23081.91      23409.15       222.42 o
   0  11   7       1071.97       1100.46        53.49 o
   2  11   7      20897.91      21257.10       235.85 o
   4  11   7        514.66        615.27        47.25 o
   6  11   7      10554.80      10088.53       159.68 o
   8  11   7         18.40        -28.45        44.91 o
  10  11   7       2547.12       2422.35       110.55 o
  12  11   7        683.65        745.92        70.69 o
  14  11   7       1677.55       1823.91       125.32 o
  16  11   7        149.47        125.47        63.31 o
 -15  12   7       3033.23       3113.08       249.92 o
 -13  12   7         24.39        130.23        90.63 o
 -11  12   7       5205.92       5425.27       235.49 o
  -9  12   7          6.60         62.93       101.32 o
  -7  12   7       1865.86       1856.57       360.15 o
  -5  12   7         31.93         49.99        34.65 o
  -3  12   7       1183.58       1130.95        73.04 o
  -1  12   7        200.71        317.02        40.60 o
   1  12   7       2567.37       2190.84       111.82 o
   3  12   7       2053.91       2176.71       116.33 o
   5  12   7         12.08        103.86        53.17 o
   7  12   7       3619.12       3762.64       160.28 o
   9  12   7        305.56        309.40        66.07 o
  11  12   7        765.18        730.22       150.58 o
  13  12   7        489.64        514.86        83.12 o
 -12  13   7       2533.65       2446.11       220.56 o
 -10  13   7       2003.50       2191.01       162.91 o
  -8  13   7       2913.97       3024.35       206.03 o
  -6  13   7        424.17        433.10        85.53 o
  -4  13   7       1525.32       1780.07       192.89 o
  -2  13   7       1911.19       1659.48       124.10 o
   0  13   7       3099.28       3014.73       129.87 o
   2  13   7       1861.39       1901.48       103.48 o
   4  13   7          7.91         31.91        46.20 o
   6  13   7       8071.58       8142.31       235.78 o
   8  13   7       1189.81       1215.39       125.67 o
  10  13   7       3572.54       3997.64       219.84 o
  12  13   7       2558.16       2805.11       178.85 o
  -9  14   7         12.61        -35.54       108.51 o
  -7  14   7         96.60        138.76        81.61 o
  -5  14   7        664.57        592.77       104.57 o
  -3  14   7        978.92        917.43       120.85 o
  -1  14   7        419.27        245.54        59.58 o
   1  14   7       1236.86        894.69        98.79 o
   3  14   7          8.45        -16.67        45.22 o
   5  14   7        298.18        239.67        76.02 o
   7  14   7         34.66         22.71        58.07 o
  -2  15   7        495.84        256.83       130.22 o
   0  15   7       1082.99        603.11       102.25 o
   2  15   7        203.14         81.32        79.63 o
 -24   0   8       2945.54       3274.65       214.15 o
 -22   0   8       6469.78       7131.16       298.94 o
 -20   0   8       1506.81       1269.44       161.57 o
 -18   0   8      26568.04      26708.68       467.76 o
 -16   0   8        106.27         48.62        37.51 o
 -14   0   8      38346.02      39108.57       392.56 o
 -12   0   8       5288.69       5714.75       132.02 o
 -10   0   8     109599.62     106001.32      1068.12 o
  -8   0   8        115.23        130.89        24.05 o
  -6   0   8      78968.38      76727.35       742.39 o
  -4   0   8         74.62         79.03        24.09 o
  -2   0   8      61417.54      59545.65      1855.81 o
   0   0   8        191.91        192.79        43.09 o
   2   0   8      44206.93      45968.23       283.52 o
   4   0   8      23817.77      25630.23       272.41 o
   6   0   8     112458.10     114514.95       574.60 o
   8   0   8      29807.92      27469.65       278.31 o
  10   0   8      37608.77      36564.84       350.06 o
  12   0   8       5178.58       4792.36       127.07 o
  14   0   8      22970.38      22820.99       402.89 o
  16   0   8       3134.60       3198.74       140.59 o
  18   0   8      13692.77      13297.96       281.14 o
  20   0   8         42.66         98.00       215.96 o
  22   0   8       2868.88       2531.00       189.53 o
 -23   1   8         11.50        -40.20        49.68 o
 -21   1   8        774.84        561.83        68.18 o
 -19   1   8         11.70        -59.77        59.77 o
 -17   1   8        159.12         94.15        29.40 o
 -15   1   8        376.17        270.80        32.58 o
 -13   1   8        171.33        180.25        23.72 o
 -11   1   8      12043.17      12785.17       150.00 o
  -9   1   8       5627.98       6329.46        88.87 o
  -7   1   8       4267.72       4430.56        72.75 o
  -5   1   8        542.63        686.57        29.45 o
  -3   1   8      21535.12      21789.21       166.10 o
  -1   1   8      51465.01      53849.00       352.57 o
   1   1   8      29702.56      31519.94       368.27 o
   3   1   8       3678.93       4115.87        77.35 o
   5   1   8         87.49        129.18        14.99 o
   7   1   8      38944.88      42283.80       323.69 o
   9   1   8          3.32        -17.60        17.60 o
  11   1   8       1422.19       1478.32        47.26 o
  13   1   8      19757.00      19713.42       203.37 o
  15   1   8        749.53        804.30        50.33 o
  17   1   8          2.29         31.51        21.81 o
  19   1   8       1491.14       1563.49        91.05 o
  21   1   8        624.26        565.92        73.14 o
  23   1   8         35.23        -57.06        57.06 o
 -24   2   8          1.75       -155.21       155.21 o
 -22   2   8       4377.48       4580.94       166.97 o
 -20   2   8        808.67        639.18        70.64 o
 -18   2   8       8407.98       8656.85       171.33 o
 -16   2   8        625.30        581.63        43.56 o
 -14   2   8      14694.02      15159.96       172.87 o
 -12   2   8       1407.33       1337.49        48.95 o
 -10   2   8      38569.47      38429.24       300.95 o
  -8   2   8       7703.29       8050.44        91.85 o
  -6   2   8      65684.75      63798.74       336.14 o
  -4   2   8       6261.92       7029.59        82.57 o
  -2   2   8      55120.74      55481.64       303.36 o
   0   2   8      34628.24      36653.91       440.60 o
   2   2   8      51750.27      51691.60       410.46 o
   4   2   8      13047.66      14195.91       153.06 o
   6   2   8      67170.70      67983.99       548.38 o
   8   2   8        775.61        644.73        36.03 o
  10   2   8      28903.15      27314.36       237.24 o
  12   2   8       9358.73       9391.28       124.72 o
  14   2   8      29560.62      28153.35       322.35 o
  16   2   8         16.39         19.17        36.02 o
  18   2   8       4829.42       5040.62       142.93 o
  20   2   8        129.78         85.19        43.34 o
  22   2   8       1666.60       1501.52       160.42 o
 -23   3   8        253.32        167.37        60.20 o
 -21   3   8       5792.92       5590.50       279.84 o
 -19   3   8         75.18         25.01        30.65 o
 -17   3   8       3960.14       4145.75       100.00 o
 -15   3   8       2947.96       2869.27        79.72 o
 -13   3   8       8122.98       7755.30       113.69 o
 -11   3   8      14080.36      13612.24       136.47 o
  -9   3   8      33772.59      35138.87       321.58 o
  -7   3   8       2990.52       2081.21        59.63 o
  -5   3   8       1334.82       1064.56        32.55 o
  -3   3   8      50944.55      51397.51       265.36 o
  -1   3   8       1248.04       1311.81        61.49 o
   1   3   8        159.45        243.10        25.45 o
   3   3   8       1775.03       1963.35        60.35 o
   5   3   8      19949.04      19975.75       190.45 o
   7   3   8      13413.10      12914.30       159.32 o
   9   3   8       5907.81       6350.56       128.33 o
  11   3   8      20615.37      20011.44       157.70 o
  13   3   8       8745.59       8773.79       140.54 o
  15   3   8      12808.70      12964.29       215.73 o
  17   3   8       4223.43       4044.24       114.83 o
  19   3   8       3611.39       3604.18       147.25 o
  21   3   8       3408.85       3147.86       145.92 o
  23   3   8        892.77        820.10       128.66 o
 -22   4   8        688.55        684.73       116.27 o
 -20   4   8         98.22         29.65        62.13 o
 -18   4   8       1265.91       1360.77        69.94 o
 -16   4   8        442.97        341.50        34.18 o
 -14   4   8        172.70        129.99        21.70 o
 -12   4   8        331.13        339.82        28.11 o
 -10   4   8       3228.92       3951.52        69.94 o
  -8   4   8       6018.36       7078.21        90.94 o
  -6   4   8      10647.93      10288.71       140.69 o
  -4   4   8      15100.66      14927.81       125.67 o
  -2   4   8      18991.39      18311.59       224.01 o
   0   4   8       2780.00       2694.62        60.46 o
   2   4   8      15168.07      14439.28       157.85 o
   4   4   8       4850.17       5198.31        93.46 o
   6   4   8      20403.60      20576.49       214.05 o
   8   4   8      20750.80      21565.70       186.12 o
  10   4   8       9120.37       9421.73       109.51 o
  12   4   8        555.87        548.59        36.86 o
  14   4   8       1893.69       2068.04        68.88 o
  16   4   8        107.90          8.09        32.25 o
  18   4   8       3187.12       3238.94       118.69 o
  20   4   8       2049.31       2123.69       116.15 o
  22   4   8       4724.49       4977.03       291.56 o
 -23   5   8       2743.51       2986.95       194.05 o
 -21   5   8       3953.69       4019.68       267.29 o
 -19   5   8       7852.94       8048.81       352.42 o
 -17   5   8       7188.43       7438.29       122.68 o
 -15   5   8       4439.03       4234.23       107.42 o
 -13   5   8      11685.11      11250.72       165.93 o
 -11   5   8       6886.47       6943.46       147.55 o
  -9   5   8      18033.50      17710.55       212.22 o
  -7   5   8      28055.13      28103.68       251.11 o
  -5   5   8     118695.97     119000.81      1288.22 o
  -3   5   8      27658.71      28736.72       199.25 o
  -1   5   8      15296.19      13332.75       144.71 o
   1   5   8      11400.74      13233.59       129.88 o
   3   5   8      79369.66      80643.51       410.36 o
   5   5   8      14757.26      14461.12       166.98 o
   7   5   8      29451.97      29317.91       243.36 o
   9   5   8       9817.59      10174.99       119.25 o
  11   5   8      21839.99      21156.46       198.16 o
  13   5   8        738.89        642.33        40.01 o
  15   5   8       1830.02       1723.03        65.24 o
  17   5   8         12.94        -23.16        31.93 o
  19   5   8       5325.48       5150.77       173.23 o
  21   5   8         95.18         60.47        64.18 o
 -22   6   8         90.59         79.25        76.50 o
 -20   6   8        272.46         93.75        65.56 o
 -18   6   8         87.77         78.05        44.69 o
 -16   6   8        540.71        552.96        50.53 o
 -14   6   8        159.57        169.94        49.94 o
 -12   6   8        483.63        428.51        45.51 o
 -10   6   8       2280.30       2308.84        91.20 o
  -8   6   8        117.11        151.23        23.42 o
  -6   6   8        515.69        349.39        29.59 o
  -4   6   8       6348.60       5913.55        96.96 o
  -2   6   8       1084.42        974.86        64.54 o
   0   6   8        800.21        878.04        38.22 o
   2   6   8       4366.03       4207.33        79.20 o
   4   6   8        119.08         95.82        17.71 o
   6   6   8       1662.45       1717.03        54.52 o
   8   6   8         11.72         -6.90        16.00 o
  10   6   8          2.04        -18.96        18.96 o
  12   6   8        417.56        328.62        33.79 o
  14   6   8        156.13        145.05        24.71 o
  16   6   8        295.69        198.88        42.25 o
  18   6   8        208.73        146.45        49.55 o
  20   6   8         14.29        -60.25        63.75 o
 -21   7   8       3346.55       3483.19       255.21 o
 -19   7   8       9953.29      10210.32       322.02 o
 -17   7   8       1426.73       1318.94       115.85 o
 -15   7   8       3739.75       3778.16       120.34 o
 -13   7   8       1170.22       1070.61        55.86 o
 -11   7   8       8575.33       8661.88       165.64 o
  -9   7   8       3577.07       3768.36       106.39 o
  -7   7   8       1097.32       1019.74        49.44 o
  -5   7   8      58143.92      57507.56       599.33 o
  -3   7   8        195.84        143.80        20.85 o
  -1   7   8      31774.38      31092.74       251.18 o
   1   7   8      12869.07      12821.88       136.39 o
   3   7   8      24562.19      24194.39       202.95 o
   5   7   8      18321.50      18154.65       190.80 o
   7   7   8       2922.88       3020.32        81.88 o
   9   7   8       1406.21       1352.51        56.97 o
  11   7   8       2164.43       2155.74        98.76 o
  13   7   8        184.38        139.79        38.08 o
  15   7   8       2395.15       2519.78       130.18 o
  17   7   8         12.12        -61.35        61.35 o
  19   7   8       6825.76       7412.29       242.43 o
  21   7   8         13.01         66.74       106.93 o
 -20   8   8        155.33         28.40        78.45 o
 -18   8   8          3.00        -99.65        99.65 o
 -16   8   8        264.88        187.54        77.78 o
 -14   8   8        764.33        508.00        73.78 o
 -12   8   8       1115.63        985.04        39.90 o
 -10   8   8        705.29        647.35        60.58 o
  -8   8   8        131.77         90.54        32.01 o
  -6   8   8       1752.17       1717.85        68.43 o
  -4   8   8       2146.16       2194.77        68.80 o
  -2   8   8        703.64        659.05        37.77 o
   0   8   8         28.32         56.48        24.54 o
   2   8   8       4200.47       4112.74        83.37 o
   4   8   8       9864.02       9499.51       131.25 o
   6   8   8       1807.20       1816.99        58.51 o
   8   8   8       1894.17       1536.33        65.92 o
  10   8   8       2380.93       2687.31       115.82 o
  12   8   8       3764.31       3729.36       142.95 o
  14   8   8        920.15        729.66        82.70 o
  16   8   8         55.10        -62.44        62.44 o
  18   8   8       1239.12       1403.51       130.36 o
  20   8   8        503.56        475.42        81.73 o
 -19   9   8          2.19         28.34        96.16 o
 -17   9   8         47.18         32.61        95.31 o
 -15   9   8        170.67        131.36       107.47 o
 -13   9   8         22.01         63.34        41.75 o
 -11   9   8       1076.25       1100.80       127.93 o
  -9   9   8       2592.97       2633.51       104.49 o
  -7   9   8        712.11        586.77        60.55 o
  -5   9   8       1192.30       1146.11        58.29 o
  -3   9   8       8960.98       8837.01       127.14 o
  -1   9   8       2331.65       2330.48        69.33 o
   1   9   8      10091.05      10123.50       149.34 o
   3   9   8       1127.13       1300.60        56.24 o
   5   9   8      13522.22      13565.08       166.59 o
   7   9   8       8484.45       8567.85       151.53 o
   9   9   8      13189.35      13301.29       257.29 o
  11   9   8       4034.38       3868.45       169.36 o
  13   9   8       5202.67       5305.50       189.76 o
  15   9   8       5953.90       6082.31       214.16 o
  17   9   8        265.83        109.24        61.71 o
 -18  10   8       4514.42       4605.36       956.96 o
 -16  10   8        759.57        620.79       148.39 o
 -14  10   8       4891.31       4884.06       347.18 o
 -12  10   8        132.54         96.76        75.19 o
 -10  10   8       2000.04       2321.77       177.26 o
  -8  10   8        197.43        102.62        61.31 o
  -6  10   8      15022.94      15046.10       212.82 o
  -4  10   8      10434.15      10376.98       194.46 o
  -2  10   8       8816.53       9039.48       147.66 o
   0  10   8       2615.25       2711.65        80.81 o
   2  10   8       9854.52       9949.04       147.50 o
   4  10   8        868.88        851.45        52.60 o
   6  10   8       8211.14       8293.97       123.24 o
   8  10   8          7.59        -33.73        33.73 o
  10  10   8         76.05         75.75        50.10 o
  12  10   8        234.33        193.19        71.80 o
  14  10   8          5.27          4.32        68.35 o
  16  10   8        363.98        229.47        83.90 o
 -15  11   8        260.02        364.36       131.00 o
 -13  11   8       2990.85       2989.04       223.27 o
 -11  11   8       1561.64       1500.61       159.57 o
  -9  11   8         60.15         22.66        76.06 o
  -7  11   8       3927.39       3683.02       116.72 o
  -5  11   8       8234.88       8179.30       173.73 o
  -3  11   8       1770.19       1673.98        88.31 o
  -1  11   8        103.82        188.05        31.16 o
   1  11   8        400.86        363.99        37.89 o
   3  11   8       5397.25       5426.07       128.58 o
   5  11   8        319.73        380.34        42.17 o
   7  11   8        266.04        326.55        52.24 o
   9  11   8         63.77         26.45        43.48 o
  11  11   8       4247.37       4031.70       143.17 o
  13  11   8        731.58        606.13        93.50 o
  15  11   8       2967.70       3045.73       162.49 o
 -14  12   8       4171.14       5388.95       540.55 o
 -12  12   8         48.95        143.72        61.95 o
 -10  12   8       7366.39       8196.65       357.28 o
  -8  12   8        318.11        227.45        98.27 o
  -6  12   8       4650.46       4988.60       469.84 o
  -4  12   8        553.23        351.42        60.99 o
  -2  12   8      13217.59      13041.26       365.33 o
   0  12   8        331.92        453.77        59.95 o
   2  12   8       8402.84       8633.45       217.05 o
   4  12   8       1416.02       1348.49       104.23 o
   6  12   8       9697.79       9396.93       303.01 o
   8  12   8       1248.47       1219.03        98.73 o
  10  12   8       1455.59       1550.16       101.10 o
  12  12   8       2003.87       1915.60       130.09 o
  14  12   8       5747.27       6087.39       247.52 o
 -11  13   8         42.44         69.58       157.19 o
  -9  13   8       1375.27       1274.18       143.83 o
  -7  13   8        798.17       1116.39       167.73 o
  -5  13   8        138.74        229.99        97.37 o
  -3  13   8        402.60        412.10        63.24 o
  -1  13   8          6.04        138.15        68.97 o
   1  13   8        266.89        312.03        53.11 o
   3  13   8         60.15        202.25        59.90 o
   5  13   8       3242.51       3444.67       163.67 o
   7  13   8        257.54        309.63        61.33 o
   9  13   8        547.76        736.92       108.65 o
  11  13   8        111.34        249.86        82.19 o
  -8  14   8        346.35        324.12       101.06 o
  -6  14   8       3726.94       3849.54       238.71 o
  -4  14   8        677.72        723.49       114.37 o
  -2  14   8        983.45        578.22       131.06 o
   0  14   8        256.53        137.21        52.34 o
   2  14   8        285.61        118.55        58.31 o
   4  14   8        596.71        501.66        77.59 o
   6  14   8       3502.67       3502.63       192.81 o
   8  14   8         78.16        -16.73       105.25 o
 -24   1   9         29.66        -37.59        67.39 o
 -22   1   9       4360.50       4214.76       179.16 o
 -20   1   9       3227.02       3215.24       171.27 o
 -18   1   9       7980.06       7942.68       184.29 o
 -16   1   9       9883.03       9994.88       167.97 o
 -14   1   9      38660.49      39164.16       290.16 o
 -12   1   9      40651.15      40120.50       380.11 o
 -10   1   9      26817.93      26676.29       198.55 o
  -8   1   9      28800.39      27909.06       172.55 o
  -6   1   9      43371.71      44859.59       383.75 o
  -4   1   9      13845.79      14597.26       166.03 o
  -2   1   9      64532.90      63846.31       486.25 o
   0   1   9      30576.65      31517.05       325.55 o
   2   1   9      29508.36      28126.88       560.95 o
   4   1   9      28073.63      27964.86       192.47 o
   6   1   9       3257.80       3990.07        73.40 o
   8   1   9      63845.45      64622.52       524.23 o
  10   1   9       1870.28       1829.35        52.66 o
  12   1   9      16369.01      15846.72       164.90 o
  14   1   9       4437.19       4476.42       115.51 o
  16   1   9      15379.79      14577.52       191.38 o
  18   1   9       2587.51       2310.42        78.51 o
  20   1   9       3706.94       3322.27       165.65 o
  22   1   9       1311.85       1209.78       101.20 o
 -23   2   9        192.44         37.75        57.45 o
 -21   2   9         85.99        -39.42        52.01 o
 -19   2   9          0.12        -25.37        50.85 o
 -17   2   9        616.12        651.33        50.26 o
 -15   2   9       1688.32       1554.78        65.64 o
 -13   2   9      14968.17      14610.77       162.65 o
 -11   2   9       3478.49       3421.25        69.70 o
  -9   2   9      13666.59      14164.73       187.24 o
  -7   2   9       6141.85       6288.38        86.21 o
  -5   2   9       9664.66      10124.82       167.16 o
  -3   2   9      70097.57      69323.73       467.59 o
  -1   2   9       1686.57       1511.05        73.04 o
   1   2   9       6099.11       7215.54       189.94 o
   3   2   9       2861.37       3545.19        81.43 o
   5   2   9        194.47        200.01        32.56 o
   7   2   9      10087.79      11118.54       145.51 o
   9   2   9       2864.80       2857.24        65.67 o
  11   2   9       6237.67       6177.90        96.12 o
  13   2   9        588.81        610.50        39.92 o
  15   2   9      29632.82      27945.49       430.28 o
  17   2   9        341.03        306.40        41.09 o
  19   2   9       6313.06       6540.55       189.24 o
  21   2   9        208.59        162.50        59.02 o
  23   2   9       2703.21       2826.68       181.15 o
 -24   3   9        662.88        728.51       102.92 o
 -22   3   9        137.46        106.21        84.18 o
 -20   3   9        687.29        726.83        74.19 o
 -18   3   9       3610.27       3755.99       100.65 o
 -16   3   9        432.95        366.83        39.43 o
 -14   3   9       4925.82       5141.75       101.89 o
 -12   3   9       3520.84       3525.14        71.73 o
 -10   3   9       9213.12       9742.83       114.40 o
  -8   3   9       3008.84       2939.70        71.82 o
  -6   3   9       1426.80       1978.41        48.63 o
  -4   3   9       3908.93       3897.76        76.44 o
  -2   3   9      39831.89      40328.46       361.56 o
   0   3   9       1687.63       1617.16        67.17 o
   2   3   9       1532.02       1411.79        52.67 o
   4   3   9      24929.84      25920.10       241.69 o
   6   3   9      28190.47      27622.70       288.21 o
   8   3   9       4601.33       4638.23        98.28 o
  10   3   9       9320.59       8577.92       128.64 o
  12   3   9       3163.13       3218.04        84.22 o
  14   3   9       5511.79       5534.00       130.81 o
  16   3   9       4783.41       4797.25       139.96 o
  18   3   9       3773.34       3734.28       115.42 o
  20   3   9       5343.93       5681.30       172.83 o
  22   3   9        243.58        248.43        80.13 o
 -23   4   9        655.66        689.76       117.20 o
 -21   4   9       5499.16       5435.10       278.80 o
 -19   4   9         73.25         36.04        36.42 o
 -17   4   9       2066.12       2222.52        63.28 o
 -15   4   9        824.08        896.98        45.23 o
 -13   4   9      30255.49      29955.97       233.22 o
 -11   4   9        615.60        553.27        28.25 o
  -9   4   9      31158.88      29074.27       204.25 o
  -7   4   9        439.08        514.86        29.65 o
  -5   4   9      15607.07      15154.26       144.49 o
  -3   4   9        301.95        216.86        24.83 o
  -1   4   9      49325.40      50470.49       588.80 o
   1   4   9        850.31        859.14        41.10 o
   3   4   9      35913.42      35290.79       352.80 o
   5   4   9       9304.58       8790.98       127.61 o
   7   4   9      19395.30      19566.39       172.43 o
   9   4   9        195.62         89.94        20.66 o
  11   4   9       7057.67       6788.13       113.22 o
  13   4   9       8696.00       8732.65       141.78 o
  15   4   9       8614.40       8185.66       154.09 o
  17   4   9        341.64        336.42        37.00 o
  19   4   9       9726.04       9911.88       212.48 o
  21   4   9          3.06        -46.70        72.64 o
 -22   5   9        342.57        452.91        85.78 o
 -20   5   9        750.28        531.70        98.52 o
 -18   5   9       2214.64       2350.03       153.55 o
 -16   5   9       1166.81       1000.26        66.96 o
 -14   5   9       1572.19       1258.73        44.94 o
 -12   5   9       5607.92       5420.59       107.55 o
 -10   5   9        251.51        215.73        25.18 o
  -8   5   9         19.40         45.50        17.39 o
  -6   5   9        360.00        357.56        31.09 o
  -4   5   9       2038.25       1811.19        64.81 o
  -2   5   9       1899.67       2046.14        60.76 o
   0   5   9        744.54        596.38        39.26 o
   2   5   9      43261.44      45432.59       303.55 o
   4   5   9       1041.81        945.33        43.34 o
   6   5   9      27393.01      26868.08       217.18 o
   8   5   9        795.33        762.02        36.57 o
  10   5   9      13300.52      13589.49       147.45 o
  12   5   9       1060.98        991.92        48.64 o
  14   5   9        408.10        274.41        30.65 o
  16   5   9        999.12        819.18        51.70 o
  18   5   9        405.71        382.65        47.05 o
  20   5   9        793.56        707.48        85.63 o
  22   5   9        137.48        169.50        98.34 o
 -21   6   9       7339.14       8345.84       306.07 o
 -19   6   9       3180.42       3652.13       196.28 o
 -17   6   9      10744.18      11129.30       241.58 o
 -15   6   9          1.89         12.07        47.88 o
 -13   6   9      28045.15      27730.36       334.30 o
 -11   6   9          8.85         22.69        55.08 o
  -9   6   9      20870.09      20137.59       561.80 o
  -7   6   9       4213.27       4237.91        80.29 o
  -5   6   9      35763.02      34870.36       249.63 o
  -3   6   9       5998.21       5764.06        99.19 o
  -1   6   9      52453.81      50296.68       606.57 o
   1   6   9       2472.78       2591.02        62.69 o
   3   6   9      48849.54      48822.86       383.15 o
   5   6   9       1068.58       1002.26        43.27 o
   7   6   9      19842.70      18801.40       199.89 o
   9   6   9       2305.53       2412.00        72.47 o
  11   6   9       1577.18       1457.42        70.59 o
  13   6   9        377.61        326.04        59.28 o
  15   6   9       1959.77       1786.44        73.55 o
  17   6   9        621.81        500.10        59.70 o
  19   6   9       2650.07       2655.41       160.04 o
  21   6   9       2728.03       2904.50       173.61 o
 -20   7   9         49.36        155.45        99.47 o
 -18   7   9       1462.09       1296.25       118.44 o
 -16   7   9        375.10        350.76        46.51 o
 -14   7   9         52.12         39.05        35.43 o
 -12   7   9        185.23        175.84        33.38 o
 -10   7   9       1859.38       1824.57        84.31 o
  -8   7   9         62.63          3.19        34.08 o
  -6   7   9        400.00        483.48        39.13 o
  -4   7   9       1139.36       1050.57        44.49 o
  -2   7   9        284.54        248.16        29.74 o
   0   7   9       1651.51       1663.07        61.68 o
   2   7   9       5756.95       6095.72       101.08 o
   4   7   9       7303.88       7731.85       143.29 o
   6   7   9       2054.63       2250.75        67.04 o
   8   7   9         37.21         78.74        27.55 o
  10   7   9       3002.72       2991.41        98.39 o
  12   7   9        518.17        470.80        38.76 o
  14   7   9        257.44         83.86        29.71 o
  16   7   9        178.18        148.91        46.34 o
  18   7   9       3682.44       3777.17       171.24 o
  20   7   9        742.89        617.41       140.78 o
 -19   8   9        830.30        595.41       152.95 o
 -17   8   9       4488.21       5560.52       374.02 o
 -15   8   9       5306.75       4947.53       214.94 o
 -13   8   9        284.50        350.41        30.05 o
 -11   8   9        368.20        405.06        41.32 o
  -9   8   9       2990.43       3136.91       149.17 o
  -7   8   9       2203.01       1959.86        81.46 o
  -5   8   9       3385.31       3258.21        89.44 o
  -3   8   9       1425.85       1575.47        53.55 o
  -1   8   9      26588.54      26659.80       245.76 o
   1   8   9        764.55        775.19        43.21 o
   3   8   9      37773.06      39367.20       455.40 o
   5   8   9        635.69        644.13        41.49 o
   7   8   9      21576.42      21470.88       240.51 o
   9   8   9       2405.16       2243.38        82.37 o
  11   8   9       7930.77       8424.90       199.92 o
  13   8   9        239.69        218.54        71.87 o
  15   8   9       4342.88       4303.22       175.22 o
  17   8   9        468.68        309.09        62.42 o
  19   8   9       4123.43       4400.68       193.76 o
 -18   9   9       1653.21       1658.16       228.16 o
 -16   9   9         20.92       -101.70       121.34 o
 -14   9   9       1331.43       1346.18       185.81 o
 -12   9   9         32.61         52.87        25.33 o
 -10   9   9        884.46        804.21        65.59 o
  -8   9   9       1735.59       1651.70        69.09 o
  -6   9   9        268.57        274.66        76.21 o
  -4   9   9       7672.15       7789.19       153.13 o
  -2   9   9       3693.32       3820.34        90.65 o
   0   9   9       3014.54       2928.42        84.30 o
   2   9   9       4188.15       4067.26        96.47 o
   4   9   9       5354.75       5599.37       112.97 o
   6   9   9       8863.01       8401.25       123.96 o
   8   9   9       1088.15       1024.34        61.43 o
  10   9   9       1091.36       1144.57        80.46 o
  12   9   9         10.45        -66.08        66.08 o
  14   9   9       1241.79       1078.80        95.77 o
  16   9   9          7.51        -56.45        56.45 o
  18   9   9        110.97         62.09        65.99 o
 -17  10   9        605.81        519.14       194.21 o
 -15  10   9         71.91         56.55       117.14 o
 -13  10   9       3886.22       4124.89       363.88 o
 -11  10   9        423.67        212.84       117.46 o
  -9  10   9       2317.29       2162.76       102.56 o
  -7  10   9        521.39        411.17        62.37 o
  -5  10   9       5415.50       5614.09       143.67 o
  -3  10   9       1926.44       1733.25        63.64 o
  -1  10   9       1834.24       1995.27        75.27 o
   1  10   9       3125.43       2952.52        84.87 o
   3  10   9       4624.20       4826.95       119.42 o
   5  10   9        389.86        318.89        37.32 o
   7  10   9       9622.37       9219.05       143.98 o
   9  10   9         68.92         42.28        54.32 o
  11  10   9      10407.39      10167.76       280.56 o
  13  10   9         22.50        -52.68        52.68 o
  15  10   9       4340.50       4543.59       191.14 o
  17  10   9         48.45        -64.82        64.82 o
 -16  11   9        593.37        637.26       163.48 o
 -14  11   9       4924.79       5807.26       392.38 o
 -12  11   9       2012.67       2295.29       245.20 o
 -10  11   9       1419.54       1577.79       160.34 o
  -8  11   9       4073.38       4100.26       157.84 o
  -6  11   9         94.47        118.11        38.58 o
  -4  11   9      13342.24      13801.92       238.41 o
  -2  11   9       5014.37       4888.69       115.92 o
   0  11   9      16249.96      16532.89       205.23 o
   2  11   9       2357.54       2341.59       116.00 o
   4  11   9      11724.05      11527.37       242.14 o
   6  11   9        155.81        111.18        37.81 o
   8  11   9       9851.62      10211.83       242.18 o
  10  11   9        649.40        487.15        58.81 o
  12  11   9       1027.62       1095.52        82.16 o
  14  11   9        967.90        841.60       100.54 o
 -13  12   9       3112.10       3925.20       338.16 o
 -11  12   9         80.53         98.76       168.33 o
  -9  12   9       3019.21       3482.54       235.11 o
  -7  12   9          6.19        168.47       113.31 o
  -5  12   9       3826.20       4103.36       152.96 o
  -3  12   9        340.17        361.53       101.13 o
  -1  12   9        409.80        479.77        76.76 o
   1  12   9          0.44         87.33        47.66 o
   3  12   9        158.20        148.58        51.56 o
   5  12   9       2725.46       2955.06       151.50 o
   7  12   9         67.88         90.77        53.95 o
   9  12   9       2046.83       2186.94       117.22 o
  11  12   9          0.88          7.32        66.11 o
  13  12   9       1880.55       2138.46       138.14 o
 -12  13   9       3058.92       3133.64       428.75 o
 -10  13   9       2807.79       3085.01       290.76 o
  -8  13   9       1259.79       1486.27       204.06 o
  -6  13   9       5441.45       6090.50       361.67 o
  -4  13   9        922.06        943.73       268.27 o
  -2  13   9       4952.55       5357.22       199.52 o
   0  13   9       1154.90       1195.51       115.72 o
   2  13   9       3866.23       4302.88       176.72 o
   4  13   9       4227.40       4482.47       188.92 o
   6  13   9       1562.87       1336.02       116.94 o
   8  13   9       3106.65       3186.53       250.48 o
  10  13   9       4875.09       5396.30       232.19 o
  -7  14   9         64.55         -9.98        89.63 o
  -5  14   9        739.89        711.60       150.56 o
  -3  14   9        103.48         18.41       110.95 o
  -1  14   9        111.81         34.78        85.42 o
   1  14   9        163.66         36.17        57.79 o
   3  14   9        575.56        434.73        74.80 o
   5  14   9         89.20         66.01        50.27 o
   7  14   9        772.02        877.33       110.37 o
 -24   0  10       2076.92       2194.53       182.39 o
 -22   0  10       2065.99       2483.89       222.00 o
 -20   0  10      12238.27      12071.63       459.33 o
 -18   0  10        637.78        535.39        96.67 o
 -16   0  10      12928.15      13640.33       292.27 o
 -14   0  10       1661.84       1626.05        85.01 o
 -12   0  10      13728.84      12845.58       226.18 o
 -10   0  10       3580.70       3894.98       115.68 o
  -8   0  10     102487.00     102387.02       609.01 o
  -6   0  10      16086.75      15968.02       247.60 o
  -4   0  10     159389.95     154726.06      3303.47 o
  -2   0  10       7624.79       7638.51       137.80 o
   0   0  10      24314.66      23666.56       375.76 o
   2   0  10     194053.75     195262.20      1565.12 o
   4   0  10       3845.98       4877.19       137.41 o
   6   0  10       6524.88       7558.88       146.17 o
   8   0  10      62640.61      66044.14       503.46 o
  10   0  10      20556.54      20280.45       248.69 o
  12   0  10      31603.69      31971.53       361.20 o
  14   0  10      23483.88      22742.73       329.35 o
  16   0  10      32246.45      33140.58       661.99 o
  18   0  10        125.30         75.82        39.89 o
  20   0  10       5361.12       5430.56       299.38 o
  22   0  10         41.02         96.35        78.10 o
 -23   1  10          0.21        -51.30        51.30 o
 -21   1  10         74.64        -36.26        63.54 o
 -19   1  10        382.37        249.73        44.46 o
 -17   1  10       2281.73       2216.62        91.12 o
 -15   1  10       6587.42       6590.25       125.85 o
 -13   1  10       2811.22       2456.31        73.70 o
 -11   1  10        505.85        452.43        30.46 o
  -9   1  10       1500.50       1585.23        44.94 o
  -7   1  10         21.71         24.41        15.76 o
  -5   1  10       4267.66       4487.66        82.01 o
  -3   1  10       1413.56       1662.71        50.18 o
  -1   1  10       5868.02       5469.88        90.81 o
   1   1  10       3663.20       3897.63       105.50 o
   3   1  10      41436.15      43846.92       476.70 o
   5   1  10       6775.72       7816.39       106.67 o
   7   1  10       3827.22       3880.51        73.59 o
   9   1  10       3071.12       3236.76        70.60 o
  11   1  10         34.35         10.74        17.36 o
  13   1  10       7180.06       6958.18       125.31 o
  15   1  10       2584.23       2605.12       103.75 o
  17   1  10         93.12         52.80        23.48 o
  19   1  10        670.85        605.04        61.38 o
  21   1  10       1059.43        993.32        97.44 o
  23   1  10        823.36        723.43        79.44 o
 -24   2  10       1362.88       1230.98       125.82 o
 -22   2  10       1411.90       1430.78       106.94 o
 -20   2  10       5554.66       6131.71       230.36 o
 -18   2  10        422.36        327.58        52.04 o
 -16   2  10      24765.17      25205.06       262.46 o
 -14   2  10        244.04        273.62        31.22 o
 -12   2  10      10382.79      10586.29       127.67 o
 -10   2  10       2422.67       2639.15        57.11 o
  -8   2  10      23966.76      23312.65       177.51 o
  -6   2  10       3794.02       3392.60        74.56 o
  -4   2  10      68652.74      67157.96       342.76 o
  -2   2  10        565.14        803.94        42.15 o
   0   2  10      25106.50      24590.02       360.98 o
   2   2  10       5769.96       6532.90       151.78 o
   4   2  10      63802.78      62869.77       634.52 o
   6   2  10       1184.87       1426.09        54.04 o
   8   2  10      35776.46      35960.92       261.92 o
  10   2  10        873.15        938.43        40.98 o
  12   2  10      16542.90      16544.87       170.98 o
  14   2  10         14.74          6.87        26.42 o
  16   2  10      14874.38      14115.94       371.26 o
  18   2  10         27.58        -50.30        50.30 o
  20   2  10       6465.28       6420.77       191.93 o
  22   2  10         66.68        -15.52        51.12 o
 -23   3  10        173.76         13.19        96.41 o
 -21   3  10          8.56          9.36        46.48 o
 -19   3  10       2810.22       2677.60       126.06 o
 -17   3  10        157.51         94.57        22.69 o
 -15   3  10       5322.73       5430.36       109.18 o
 -13   3  10        988.41       1020.36        49.47 o
 -11   3  10       2829.42       2798.21        64.32 o
  -9   3  10      18166.08      17891.11       210.03 o
  -7   3  10       6820.83       6831.48       105.36 o
  -5   3  10      30112.42      28762.28       184.76 o
  -3   3  10      35553.48      38383.07       265.06 o
  -1   3  10      58269.54      58331.45       407.56 o
   1   3  10        487.59        348.67        30.04 o
   3   3  10         10.24         29.68        23.01 o
   5   3  10        491.86        501.66        32.52 o
   7   3  10      11548.01      10950.35       151.22 o
   9   3  10      28225.38      28933.76       259.03 o
  11   3  10       2076.66       2119.62        72.28 o
  13   3  10      24161.61      23681.52       251.62 o
  15   3  10       6295.55       6281.15       146.67 o
  17   3  10      10102.56      10215.52       193.57 o
  19   3  10       7871.32       8510.87       208.50 o
  21   3  10       1117.59       1248.27       143.47 o
 -22   4  10          4.60        -30.95        71.86 o
 -20   4  10       3101.08       2682.99       191.38 o
 -18   4  10       1378.09       1213.42        68.58 o
 -16   4  10         65.04         61.15        23.08 o
 -14   4  10       6048.97       6347.83       118.22 o
 -12   4  10        338.91        421.05        30.77 o
 -10   4  10        799.36        744.63        36.00 o
  -8   4  10         92.43         47.44        17.38 o
  -6   4  10       9979.84       9950.35       116.79 o
  -4   4  10         34.09         14.52        19.77 o
  -2   4  10        105.46         55.73        20.92 o
   0   4  10       9607.67       9731.64       131.01 o
   2   4  10      20104.39      21662.53       190.55 o
   4   4  10      40967.11      42420.23       313.55 o
   6   4  10      14275.91      14631.64       180.05 o
   8   4  10      26630.34      27030.97       212.95 o
  10   4  10      17202.87      18016.58       184.22 o
  12   4  10       4717.40       4600.42        92.88 o
  14   4  10       1490.27       1242.04        64.06 o
  16   4  10       5331.71       5331.06       150.30 o
  18   4  10        171.02         71.05        38.83 o
  20   4  10       2551.18       2598.97       120.38 o
  22   4  10       1367.39       1067.09       140.76 o
 -21   5  10       8371.00       9301.65       322.65 o
 -19   5  10       4565.02       4683.02       218.76 o
 -17   5  10       9367.09       9386.72       248.58 o
 -15   5  10        283.67        350.68        27.34 o
 -13   5  10      18763.46      18596.14       215.95 o
 -11   5  10      20154.56      19827.55       226.15 o
  -9   5  10      26171.39      25836.00       270.48 o
  -7   5  10       5836.38       5882.21       112.15 o
  -5   5  10      32522.53      31324.64       547.19 o
  -3   5  10      47160.02      47440.84       374.52 o
  -1   5  10       4463.06       4460.86        85.24 o
   1   5  10      40690.08      39646.25       301.55 o
   3   5  10       7949.15       7637.95       120.92 o
   5   5  10      30090.65      29430.87       225.98 o
   7   5  10      14404.47      14463.40       154.10 o
   9   5  10       5216.50       5136.56       102.86 o
  11   5  10       1138.45       1111.85        48.18 o
  13   5  10       8937.57       8716.23       150.65 o
  15   5  10       9850.87       9986.72       170.11 o
  17   5  10        846.86        833.36        62.84 o
  19   5  10        304.26        179.98        47.18 o
  21   5  10       1049.79        947.38        98.01 o
 -22   6  10        323.81        206.82        93.47 o
 -20   6  10        335.20        324.63        85.81 o
 -18   6  10       1329.71       1124.87        99.45 o
 -16   6  10        568.28        544.54        72.36 o
 -14   6  10       4061.13       3859.11       155.71 o
 -12   6  10          0.42          9.79        35.10 o
 -10   6  10       5144.35       5036.08       107.51 o
  -8   6  10        923.13        944.95        43.71 o
  -6   6  10          1.63         -6.30        19.75 o
  -4   6  10       1774.60       1753.74        51.98 o
  -2   6  10        590.21        411.54        30.86 o
   0   6  10         23.26         46.19        14.98 o
   2   6  10       6894.61       7466.64       119.71 o
   4   6  10        583.64        460.19        33.47 o
   6   6  10       1230.55       1236.47        53.57 o
   8   6  10         83.88         29.45        21.48 o
  10   6  10        685.20        746.02        41.06 o
  12   6  10       1028.26        905.92        51.04 o
  14   6  10        959.39        833.24        55.66 o
  16   6  10          8.23        -32.98        32.98 o
  18   6  10        461.82        130.07        56.21 o
  20   6  10        112.45         52.26        61.55 o
 -21   7  10       5935.53       6940.28       353.94 o
 -19   7  10       1563.06       1508.69       130.94 o
 -17   7  10      12737.71      12549.90       549.35 o
 -15   7  10       1731.86       1571.74       104.48 o
 -13   7  10       7168.54       7523.20       178.68 o
 -11   7  10          1.92        -22.13        25.24 o
  -9   7  10       4849.32       4946.24       167.24 o
  -7   7  10        903.44        891.68        57.92 o
  -5   7  10       8162.01       7714.15       144.54 o
  -3   7  10      23644.60      23852.84       222.22 o
  -1   7  10      15234.08      15355.00       196.15 o
   1   7  10      19777.19      19261.50       185.62 o
   3   7  10      20343.94      20593.78       248.52 o
   5   7  10      22289.70      23121.74       213.09 o
   7   7  10      35611.11      35467.30       281.21 o
   9   7  10        183.96        161.77        45.57 o
  11   7  10       5847.42       5570.95       128.37 o
  13   7  10       3602.08       3548.75       107.83 o
  15   7  10       2871.14       2977.84       124.23 o
  17   7  10       2360.79       2229.38       145.23 o
  19   7  10         95.13         20.78        54.17 o
 -20   8  10        152.53        234.02       105.57 o
 -18   8  10         46.75        -40.00       162.29 o
 -16   8  10        225.62        -12.36       139.26 o
 -14   8  10       4812.25       4630.53       129.85 o
 -12   8  10        486.15        441.98        41.47 o
 -10   8  10       1432.58       1362.59       153.67 o
  -8   8  10        668.49        709.06        49.63 o
  -6   8  10        807.72        847.35        65.85 o
  -4   8  10        147.98        129.44        26.26 o
  -2   8  10       1170.42       1195.96        56.57 o
   0   8  10        698.99        699.39        44.29 o
   2   8  10       1278.43       1178.42        53.21 o
   4   8  10       3227.27       3422.68        79.68 o
   6   8  10       1608.25       1528.87        66.78 o
   8   8  10      12188.72      12331.09       189.26 o
  10   8  10        976.40        909.71        51.37 o
  12   8  10        584.74        503.42        34.58 o
  14   8  10        554.66        362.33        69.43 o
  16   8  10       2860.27       2610.59       142.75 o
  18   8  10         77.47        -50.26        67.38 o
 -19   9  10        314.66        514.17       133.53 o
 -17   9  10       1928.79       2206.35       250.18 o
 -15   9  10          0.82        -10.54       155.07 o
 -13   9  10        659.30        714.23       143.71 o
 -11   9  10         77.27         18.55        75.62 o
  -9   9  10       9805.37      10356.69       253.57 o
  -7   9  10       1258.25       1170.66        73.94 o
  -5   9  10      11896.67      11816.00       214.37 o
  -3   9  10         32.99         47.85        23.40 o
  -1   9  10      12447.23      12285.67       187.79 o
   1   9  10        548.78        570.85        42.81 o
   3   9  10       2671.18       2682.72        78.84 o
   5   9  10       2562.60       2727.62        75.01 o
   7   9  10      18090.01      18369.16       190.60 o
   9   9  10       1369.11       1260.69        62.32 o
  11   9  10       9194.82       9712.51       269.23 o
  13   9  10       3406.08       3544.42       173.30 o
  15   9  10       2607.99       2643.13       184.02 o
  17   9  10       2652.43       2597.33       150.68 o
 -18  10  10       1285.16       1673.91       239.37 o
 -16  10  10       5630.51       6054.83       412.49 o
 -14  10  10        306.45        392.97       120.45 o
 -12  10  10       2029.78       2031.37       335.92 o
 -10  10  10        154.32         36.54        25.27 o
  -8  10  10      12227.14      12669.25       220.15 o
  -6  10  10         69.00         92.65        50.13 o
  -4  10  10      11088.46      10939.95       222.92 o
  -2  10  10        752.47        682.15        81.31 o
   0  10  10      13023.28      13209.51       206.66 o
   2  10  10       2330.25       2083.07        80.90 o
   4  10  10      22570.15      22396.12       214.92 o
   6  10  10          0.86        -22.50        24.18 o
   8  10  10       9947.49      10696.36       219.76 o
  10  10  10       2965.86       2680.70       146.64 o
  12  10  10        385.57        254.81        75.25 o
  14  10  10          0.76        -39.79        62.03 o
  16  10  10        420.39        235.21        59.04 o
 -15  11  10       1364.96       1250.64       210.96 o
 -13  11  10          2.37        217.46       127.08 o
 -11  11  10       2770.60       2848.60       265.41 o
  -9  11  10       2188.83       2138.52       224.32 o
  -7  11  10       1084.29       1192.37       101.13 o
  -5  11  10       4079.78       4077.88       255.13 o
  -3  11  10        914.21        846.47        73.20 o
  -1  11  10       3890.67       3663.54       122.06 o
   1  11  10        164.67         92.94        37.89 o
   3  11  10        744.93        691.05        50.97 o
   5  11  10        455.78        389.96        44.75 o
   7  11  10        122.49        158.79        46.83 o
   9  11  10          2.92        -41.08        46.51 o
  11  11  10         91.15         81.58        60.85 o
  13  11  10       2558.90       2597.75       136.27 o
  15  11  10         17.67        -74.86        74.86 o
 -14  12  10         74.31         80.80       129.82 o
 -12  12  10       4030.54       4121.87       339.56 o
 -10  12  10        214.84        243.49       116.91 o
  -8  12  10      13392.53      14674.16       777.10 o
  -6  12  10        942.78        703.44       119.34 o
  -4  12  10      10717.46      10571.10       382.68 o
  -2  12  10         19.97         64.91        54.46 o
   0  12  10      12656.66      12722.21       367.56 o
   2  12  10        519.06        453.69        67.28 o
   4  12  10       2370.96       2531.68       139.37 o
   6  12  10          0.20         75.45        64.72 o
   8  12  10       4159.49       4444.57       167.43 o
  10  12  10        238.99        223.82        50.65 o
  12  12  10       2863.31       3193.83       160.86 o
 -11  13  10        662.45        459.23       139.59 o
  -9  13  10         11.34         49.10        97.26 o
  -7  13  10        451.58        710.43       221.41 o
  -5  13  10       1058.84       1164.90       235.70 o
  -3  13  10          4.68         69.68        52.99 o
  -1  13  10         11.49        134.75        59.95 o
   1  13  10         52.10        -22.28        58.66 o
   3  13  10       2046.17       1919.98       124.31 o
   5  13  10         33.81        -13.37        57.80 o
   7  13  10       3078.58       3180.16       169.31 o
   9  13  10          4.52         32.89        90.98 o
  -8  14  10       2653.56       3200.32       400.18 o
  -6  14  10       1391.82       1601.64       284.83 o
  -4  14  10       3319.43       3090.57       361.26 o
  -2  14  10       2563.12       2736.57       337.03 o
   0  14  10        355.23        341.88        73.33 o
   2  14  10       2709.45       2541.38       172.24 o
   4  14  10       1516.87       1664.97       122.12 o
   6  14  10        127.65        116.07        60.20 o
 -24   1  11       5012.26       5440.66       218.32 o
 -22   1  11         38.94        -31.02        57.88 o
 -20   1  11       5693.79       5638.09       224.75 o
 -18   1  11         34.30         26.25        37.76 o
 -16   1  11       6207.34       6607.11       149.09 o
 -14   1  11       3440.38       3352.46       100.66 o
 -12   1  11      18172.00      17638.70       169.12 o
 -10   1  11      48529.52      49429.60       267.00 o
  -8   1  11      55798.87      54284.11       507.04 o
  -6   1  11      54005.32      54994.17       362.51 o
  -4   1  11      62504.46      62687.84       615.91 o
  -2   1  11      26704.53      28751.15       232.71 o
   0   1  11      50029.37      50915.69       395.09 o
   2   1  11      23787.72      25535.12       172.42 o
   4   1  11      11108.45       9878.48       122.61 o
   6   1  11      15876.55      15926.65       151.86 o
   8   1  11      35965.50      38287.53       267.16 o
  10   1  11      17746.68      17612.19       202.13 o
  12   1  11        256.64        281.64        28.11 o
  14   1  11       9604.25       9507.70       170.66 o
  16   1  11       3396.26       3408.63       154.75 o
  18   1  11       4821.62       4591.50       144.05 o
  20   1  11       7476.25       7604.62       252.93 o
  22   1  11        753.38        691.89        82.56 o
 -23   2  11         12.68          6.28        62.06 o
 -21   2  11        429.32        416.71        76.89 o
 -19   2  11          0.49        111.26        53.66 o
 -17   2  11        425.37        317.00        33.75 o
 -15   2  11          4.64          1.87        31.58 o
 -13   2  11       3461.40       3666.09        81.78 o
 -11   2  11       8879.01       8796.31       112.57 o
  -9   2  11         36.23         36.11        17.17 o
  -7   2  11      34244.88      36472.52       353.53 o
  -5   2  11       7486.78       6985.33        97.87 o
  -3   2  11       4610.28       4615.22       100.77 o
  -1   2  11      25895.19      26080.13       399.84 o
   1   2  11          7.06         49.88        24.62 o
   3   2  11      12292.66      11360.83       139.88 o
   5   2  11         11.33         46.70        20.51 o
   7   2  11         16.84         10.28        19.82 o
   9   2  11       7496.69       7625.59       116.28 o
  11   2  11       1525.81       1365.51        49.25 o
  13   2  11       2030.83       2398.40        79.73 o
  15   2  11         11.87         32.34        34.17 o
  17   2  11       6897.67       6193.55       291.14 o
  19   2  11        134.13         46.56        57.33 o
  21   2  11       6323.89       6126.28       230.15 o
 -22   3  11        271.28        253.96        70.49 o
 -20   3  11       2250.98       2214.91       118.77 o
 -18   3  11        118.30        156.48        40.65 o
 -16   3  11       4942.06       5244.38       123.65 o
 -14   3  11       1496.73       1544.83        62.51 o
 -12   3  11      15677.76      15828.82       162.30 o
 -10   3  11         47.68         20.68        20.22 o
  -8   3  11      10194.33      10139.88       161.93 o
  -6   3  11       3695.83       4170.70        76.26 o
  -4   3  11       2160.83       1740.21        60.27 o
  -2   3  11        687.16        549.29        41.05 o
   0   3  11       6787.17       6271.07       142.09 o
   2   3  11       2143.60       1920.01        72.36 o
   4   3  11     109512.21     110550.01      1216.40 o
   6   3  11      20546.98      20512.46       273.37 o
   8   3  11      15200.33      14347.77       173.85 o
  10   3  11       1061.56       1045.36        45.16 o
  12   3  11      17468.95      17138.30       213.42 o
  14   3  11       1638.40       1551.70        75.03 o
  16   3  11      25074.67      24684.44       301.90 o
  18   3  11       1231.30       1218.00        88.32 o
  20   3  11       2051.98       1905.25       114.18 o
  22   3  11       1284.03       1211.99       117.17 o
 -23   4  11        634.04        669.20       120.58 o
 -21   4  11        619.38        749.04       111.61 o
 -19   4  11       4734.06       5203.84       164.64 o
 -17   4  11       3986.53       3862.84        99.47 o
 -15   4  11       3881.47       4278.54       103.04 o
 -13   4  11       2638.53       2577.94        87.85 o
 -11   4  11      39665.25      39424.19       378.07 o
  -9   4  11        981.29        992.05        44.21 o
  -7   4  11      44969.75      43518.04       261.62 o
  -5   4  11        369.81        348.08        22.97 o
  -3   4  11      70969.80      72936.96       577.74 o
  -1   4  11      22663.08      24939.38       293.23 o
   1   4  11      29409.03      29802.77       338.93 o
   3   4  11      13203.92      13508.89       191.88 o
   5   4  11      21769.32      21628.32       235.84 o
   7   4  11       1040.04       1329.30        59.26 o
   9   4  11      16276.71      16463.02       176.04 o
  11   4  11       1516.16       1469.29        57.43 o
  13   4  11       6877.23       7021.62       117.81 o
  15   4  11         10.53        -14.66        33.02 o
  17   4  11       7503.09       7387.64       196.96 o
  19   4  11          9.08        -52.69        52.69 o
  21   4  11       3881.08       3663.18       234.91 o
 -22   5  11        130.82        105.60        76.69 o
 -20   5  11        314.02        319.67        85.48 o
 -18   5  11        148.56         56.73        77.88 o
 -16   5  11       4335.11       4243.37       127.58 o
 -14   5  11       5026.99       5220.20       128.68 o
 -12   5  11       1987.05       1904.36        61.79 o
 -10   5  11       2015.45       2057.64        74.63 o
  -8   5  11        133.79         98.20        25.86 o
  -6   5  11        190.97        230.83        16.73 o
  -4   5  11       7506.62       7812.18       118.53 o
  -2   5  11       2731.11       2376.74        67.03 o
   0   5  11      16097.22      16437.54       268.22 o
   2   5  11      12486.68      12272.76       153.86 o
   4   5  11      22412.92      24310.63       225.03 o
   6   5  11       3781.37       4068.86        88.16 o
   8   5  11      18527.74      18141.76       196.57 o
  10   5  11        172.36        150.92        27.58 o
  12   5  11      18163.64      18286.74       213.08 o
  14   5  11        458.88        297.45        34.47 o
  16   5  11       1101.82       1109.11        81.43 o
  18   5  11         78.66         23.18        34.98 o
  20   5  11        752.24        382.54        68.69 o
 -21   6  11        844.03        673.54       108.86 o
 -19   6  11      10597.36      10700.60       324.94 o
 -17   6  11       4465.01       4719.68       164.14 o
 -15   6  11      16685.99      16574.16       260.55 o
 -13   6  11      18839.51      19572.54       308.55 o
 -11   6  11      36950.35      35498.61       353.41 o
  -9   6  11       3757.31       3900.18       119.69 o
  -7   6  11       8330.38       8185.47       126.80 o
  -5   6  11        338.05        504.22        43.67 o
  -3   6  11      44463.27      42735.49       282.00 o
  -1   6  11       1159.80       1186.75        53.44 o
   1   6  11      32245.23      31967.98       228.94 o
   3   6  11        119.30         88.35        23.23 o
   5   6  11      60898.56      61300.24       374.25 o
   7   6  11         60.47         92.41        23.40 o
   9   6  11      15965.34      15811.36       188.19 o
  11   6  11       1356.69       1227.39        53.53 o
  13   6  11       8984.93       8785.45       169.99 o
  15   6  11       3890.16       3549.95       125.90 o
  17   6  11       2794.65       2685.37       125.16 o
  19   6  11        121.48        -42.05        59.90 o
  21   6  11        538.08        376.01        82.22 o
 -20   7  11         40.44         15.58       192.19 o
 -18   7  11         28.54          7.82        57.10 o
 -16   7  11         58.42          7.41        37.93 o
 -14   7  11        706.38        824.60        68.53 o
 -12   7  11        999.16       1045.25        68.58 o
 -10   7  11       1963.56       1907.89       110.98 o
  -8   7  11         33.01         59.32        29.40 o
  -6   7  11       2478.48       2323.93        90.20 o
  -4   7  11       6277.72       6387.62       100.91 o
  -2   7  11       3243.90       3273.65        86.37 o
   0   7  11      11047.20      11761.30       134.38 o
   2   7  11       1447.07       1517.62        58.40 o
   4   7  11      13322.72      13389.99       172.48 o
   6   7  11       1622.24       1790.53        72.69 o
   8   7  11        836.93        844.04        51.54 o
  10   7  11        916.06        851.80        58.34 o
  12   7  11       1136.49       1207.35        96.36 o
  14   7  11        443.02        402.85        46.55 o
  16   7  11       2035.17       2064.52       159.09 o
  18   7  11        623.44        580.05        74.33 o
  20   7  11        488.54        285.42        79.85 o
 -19   8  11       3985.59       4089.24       419.87 o
 -17   8  11       5900.10       6430.29       404.20 o
 -15   8  11        592.91        610.40       136.65 o
 -13   8  11       1516.83       1515.90       123.72 o
 -11   8  11       3958.10       4389.70       165.30 o
  -9   8  11      10307.71      10453.63       259.59 o
  -7   8  11        688.76        610.73        58.62 o
  -5   8  11        529.34        468.20        53.50 o
  -3   8  11       5967.19       6139.84       120.04 o
  -1   8  11       2855.29       2977.90        91.62 o
   1   8  11      18019.07      18145.92       195.63 o
   3   8  11       2542.13       2480.77        77.24 o
   5   8  11      24061.04      24937.15       351.09 o
   7   8  11       4747.82       4788.70       126.04 o
   9   8  11      14730.14      14723.04       206.49 o
  11   8  11       1699.02       1585.21        70.50 o
  13   8  11      13150.71      13637.03       329.23 o
  15   8  11        218.43        199.29        73.85 o
  17   8  11       4112.30       4387.97       267.22 o
  19   8  11         18.89        -66.26        66.26 o
 -18   9  11         20.61        104.82       109.82 o
 -16   9  11       4956.85       4991.40       359.34 o
 -14   9  11         94.47        -31.10        83.72 o
 -12   9  11       9332.56       9859.68       426.24 o
 -10   9  11        290.81        141.23        81.81 o
  -8   9  11       4155.19       4069.68       151.15 o
  -6   9  11        363.23        294.03        47.71 o
  -4   9  11         24.77         44.60        19.94 o
  -2   9  11       3373.59       3228.06        96.08 o
   0   9  11       7416.83       7323.15       140.98 o
   2   9  11       6843.97       6819.07       131.15 o
   4   9  11      14051.18      13829.75       195.00 o
   6   9  11       5942.42       5912.01       131.30 o
   8   9  11       6599.08       6875.12       147.08 o
  10   9  11        333.39        253.42        71.09 o
  12   9  11       4315.89       4361.06       188.36 o
  14   9  11        107.60         44.16        63.53 o
  16   9  11       1233.38       1268.66       117.47 o
  18   9  11        322.99        269.65        70.92 o
 -17  10  11        203.67        440.92       155.10 o
 -15  10  11        144.90         61.93        93.35 o
 -13  10  11         30.56        -17.42        90.79 o
 -11  10  11        802.02        458.76       112.49 o
  -9  10  11       1823.29       1889.99       116.19 o
  -7  10  11       5804.64       6034.34       214.10 o
  -5  10  11        429.73        344.55        46.88 o
  -3  10  11        109.00        110.03        26.88 o
  -1  10  11       4550.39       4323.56       118.22 o
   1  10  11        902.46       1034.38        73.03 o
   3  10  11       1021.92        897.97        62.62 o
   5  10  11       7378.49       7552.34       135.87 o
   7  10  11       1337.33       1261.90        62.49 o
   9  10  11       4458.67       4756.96       176.75 o
  11  10  11          4.47          0.29        74.43 o
  13  10  11       2885.14       2987.09       183.72 o
  15  10  11         13.17        -67.20        67.20 o
 -16  11  11       7292.00       8140.54       489.06 o
 -14  11  11        252.71        126.78       129.24 o
 -12  11  11       4900.98       5131.55       442.65 o
 -10  11  11        536.69        362.23       108.36 o
  -8  11  11       6191.66       6004.82       240.20 o
  -6  11  11       2999.56       3044.07       138.85 o
  -4  11  11       1858.07       1825.88       101.08 o
  -2  11  11       5553.44       5583.47       177.85 o
   0  11  11       2519.22       2668.02       181.63 o
   2  11  11       5096.93       5216.49       159.39 o
   4  11  11        263.55        245.60        64.97 o
   6  11  11       2606.75       2580.33       119.89 o
   8  11  11       2045.02       1865.91       109.70 o
  10  11  11       1937.03       1928.18       108.39 o
  12  11  11        136.15        119.09        58.00 o
  14  11  11       1062.87        832.92        88.57 o
 -13  12  11        234.45         68.50       279.13 o
 -11  12  11       1846.29       1875.30       319.36 o
  -9  12  11         68.39        -16.74        99.73 o
  -7  12  11       2602.64       2500.00       335.42 o
  -5  12  11        749.08        744.66        81.24 o
  -3  12  11       1238.11       1672.11       142.01 o
  -1  12  11          2.72         57.82        74.53 o
   1  12  11        234.27        135.33        64.20 o
   3  12  11         35.30         40.40        53.35 o
   5  12  11       1951.50       1603.59       115.75 o
   7  12  11        893.60        989.13        94.72 o
   9  12  11        561.39        505.61        67.09 o
  11  12  11       1906.30       2108.49       120.15 o
 -10  13  11        768.92       1054.81       177.52 o
  -8  13  11       5799.95       5439.89       504.92 o
  -6  13  11        648.55        606.22       187.41 o
  -4  13  11       3669.44       3541.60       379.86 o
  -2  13  11        207.00        243.58        62.30 o
   0  13  11       7005.38       7294.52       275.07 o
   2  13  11        108.35         38.17        61.86 o
   4  13  11       5702.86       6033.70       265.50 o
   6  13  11        447.11        468.68        92.10 o
   8  13  11       3180.75       3415.07       181.75 o
  10  13  11       1173.35       1050.21       108.55 o
  -7  14  11          3.72        134.09       124.11 o
  -5  14  11        128.74         95.55       150.47 o
  -3  14  11        131.24         61.81       130.40 o
  -1  14  11         60.85        -75.50       143.63 o
   1  14  11        108.20        -44.97        64.48 o
   3  14  11          2.28          5.98        72.25 o
   5  14  11        266.27        262.14        77.77 o
 -24   0  12      12282.94      13080.06       424.76 o
 -22   0  12       2221.74       2172.71       218.92 o
 -20   0  12       8378.09       8933.91       646.91 o
 -18   0  12       5626.54       5593.27       228.53 o
 -16   0  12       6955.58       6830.84       200.56 o
 -14   0  12       4884.69       4733.96       157.83 o
 -12   0  12         11.80         75.31        50.86 o
 -10   0  12      44963.32      46961.09       440.95 o
  -8   0  12      10017.50       9583.20       189.80 o
  -6   0  12      56182.60      53090.59       479.63 o
  -4   0  12      21650.51      21234.57       236.57 o
  -2   0  12     138003.86     140100.56       946.62 o
   0   0  12       4947.01       5019.34       183.80 o
   2   0  12      47429.16      47909.14       665.60 o
   4   0  12         37.35         29.49        22.51 o
   6   0  12      11204.97       9757.32       165.58 o
   8   0  12       1193.89       1184.06        76.43 o
  10   0  12       6189.80       6417.36       145.17 o
  12   0  12      10256.98      10703.61       217.64 o
  14   0  12       8782.88       8311.31       269.61 o
  16   0  12        607.95        807.75       117.74 o
  18   0  12       8980.83       9196.46       262.34 o
  20   0  12        281.61         99.46       208.83 o
  22   0  12       1097.01        630.67       116.49 o
 -23   1  12        173.11        -56.69        56.69 o
 -21   1  12         59.96        140.49        64.12 o
 -19   1  12        923.71        760.98        87.93 o
 -17   1  12        422.21        433.44        45.02 o
 -15   1  12        634.83        621.04        44.28 o
 -13   1  12         19.71          4.88        23.46 o
 -11   1  12       1116.57       1138.40        47.05 o
  -9   1  12        452.89        446.55        32.98 o
  -7   1  12        740.85        579.77        33.69 o
  -5   1  12       2073.98       2409.51        56.09 o
  -3   1  12       1431.88       2004.38        68.44 o
  -1   1  12      29553.22      31776.48       462.52 o
   1   1  12       2589.35       3566.15       111.13 o
   3   1  12       7422.60       8004.41       103.72 o
   5   1  12       1671.17       1497.26        50.71 o
   7   1  12        827.22        860.90        40.63 o
   9   1  12        179.52        190.00        22.06 o
  11   1  12         75.86         95.62        21.56 o
  13   1  12       1945.11       1862.50        75.98 o
  15   1  12        386.23        149.99        45.55 o
  17   1  12        724.22        594.46        70.84 o
  19   1  12       2861.48       2815.96       127.48 o
  21   1  12       1795.16       1579.16       124.19 o
 -22   2  12        896.89        908.87       102.85 o
 -20   2  12       2000.27       2283.95       144.02 o
 -18   2  12       2928.41       3000.46       101.67 o
 -16   2  12       2010.27       2007.55        76.02 o
 -14   2  12      19852.14      20347.05       235.15 o
 -12   2  12       1737.87       1855.85        55.34 o
 -10   2  12       9086.59       8967.50       127.27 o
  -8   2  12       6683.05       6747.26       118.81 o
  -6   2  12      32918.30      32441.92       321.48 o
  -4   2  12      23323.15      22572.57       241.81 o
  -2   2  12      25611.19      24447.15       252.93 o
   0   2  12        248.27        532.22        42.84 o
   2   2  12      51545.91      50475.91       545.67 o
   4   2  12      28028.08      29112.64       237.99 o
   6   2  12      29845.62      30034.31       297.13 o
   8   2  12      22910.86      24103.17       212.01 o
  10   2  12      10221.88       9712.37       133.28 o
  12   2  12       2963.89       3039.31        87.65 o
  14   2  12      12293.35      12209.60       195.13 o
  16   2  12        915.98       1020.85        91.53 o
  18   2  12      12533.68      12782.76       313.04 o
  20   2  12        860.44        893.42        93.10 o
  22   2  12       1892.77       1824.76       125.48 o
 -23   3  12       1837.13       1646.84       166.97 o
 -21   3  12        324.24        227.14        62.81 o
 -19   3  12        893.66        873.49        90.29 o
 -17   3  12        512.03        469.09        42.75 o
 -15   3  12       1202.62       1232.42        61.60 o
 -13   3  12        125.56        122.99        26.54 o
 -11   3  12       1267.74       1419.23        55.13 o
  -9   3  12       3292.31       3325.83        81.69 o
  -7   3  12      25367.13      24417.27       202.08 o
  -5   3  12       9139.83       9634.50       117.47 o
  -3   3  12      62592.46      62010.64       360.99 o
  -1   3  12        930.81       1177.88        66.51 o
   1   3  12      13834.32      13617.88       185.40 o
   3   3  12       1218.88       1172.63        85.55 o
   5   3  12      20182.07      20895.97       214.93 o
   7   3  12         84.04        115.64        22.44 o
   9   3  12       4369.57       4315.00        92.21 o
  11   3  12       2102.06       2245.02        80.67 o
  13   3  12         29.86         -9.84        28.84 o
  15   3  12       7812.39       7301.19       164.64 o
  17   3  12      11702.69      12173.08       273.55 o
  19   3  12       2633.91       2653.10       154.82 o
  21   3  12       5421.39       5628.79       206.93 o
 -22   4  12        236.18        219.73        74.41 o
 -20   4  12        234.15        189.58       114.22 o
 -18   4  12       3252.42       3330.93       145.16 o
 -16   4  12       4355.86       4398.37       104.55 o
 -14   4  12       1435.57       1335.08        72.99 o
 -12   4  12       7056.08       7111.48       147.54 o
 -10   4  12         24.72         26.33        23.16 o
  -8   4  12        513.52        572.72        35.21 o
  -6   4  12         51.04         84.27        16.40 o
  -4   4  12      21576.26      22323.42       204.02 o
  -2   4  12      37913.34      38940.82       329.43 o
   0   4  12      18755.03      20122.34       221.72 o
   2   4  12      36607.74      37943.81       381.94 o
   4   4  12        321.58        356.81        40.52 o
   6   4  12      28686.25      29147.06       266.48 o
   8   4  12       8955.27       8689.88       128.10 o
  10   4  12      19649.63      19878.16       234.67 o
  12   4  12      23681.31      23810.38       224.12 o
  14   4  12      13322.52      13053.14       251.39 o
  16   4  12       2646.89       2544.97       100.97 o
  18   4  12        866.14        984.26        79.83 o
  20   4  12        539.42        394.92        61.36 o
 -21   5  12          0.52        -74.32        74.32 o
 -19   5  12      19775.36      20726.46       447.93 o
 -17   5  12        840.48       1043.47       114.97 o
 -15   5  12      25151.21      26005.77       258.37 o
 -13   5  12       2822.02       2860.70        81.40 o
 -11   5  12      28582.03      27310.26       519.04 o
  -9   5  12       1095.93       1020.85        49.62 o
  -7   5  12      39785.79      39691.66       373.45 o
  -5   5  12        148.35        146.96        23.47 o
  -3   5  12      49851.37      50440.70       311.07 o
  -1   5  12      12900.26      12612.89       152.12 o
   1   5  12      19137.12      18695.21       208.01 o
   3   5  12      10099.79       9754.62       144.60 o
   5   5  12       5602.66       5616.87       105.33 o
   7   5  12      12016.12      12085.84       149.59 o
   9   5  12      14284.70      14679.07       194.14 o
  11   5  12       2497.38       2302.99        73.73 o
  13   5  12       6998.92       6825.51       136.02 o
  15   5  12       3407.78       3134.96       102.03 o
  17   5  12       4871.63       4745.99       159.12 o
  19   5  12       1113.89       1015.32        84.72 o
  21   5  12         58.14        -56.89        56.89 o
 -20   6  12         12.33        -15.39        68.34 o
 -18   6  12       1966.33       2096.23       127.84 o
 -16   6  12        839.39        727.83        82.83 o
 -14   6  12        913.00        872.79        95.43 o
 -12   6  12        299.30        206.67        34.21 o
 -10   6  12        434.91        374.24        66.27 o
  -8   6  12         18.60          1.75        24.32 o
  -6   6  12        162.41        127.96        25.33 o
  -4   6  12         12.63          6.27        18.75 o
  -2   6  12       4611.27       5032.08        98.83 o
   0   6  12       2912.07       2731.46        76.39 o
   2   6  12      12472.26      13081.08       184.23 o
   4   6  12        838.03        945.98        50.81 o
   6   6  12       3081.03       2824.64        96.37 o
   8   6  12        813.21        853.84        50.00 o
  10   6  12         25.07        -12.00        26.31 o
  12   6  12        811.24        856.67        48.32 o
  14   6  12        131.13         64.77        31.96 o
  16   6  12        111.09         51.47        36.74 o
  18   6  12        377.81        183.49        58.24 o
  20   6  12         66.64        -66.73        66.73 o
 -21   7  12        559.25        549.66       149.86 o
 -19   7  12       8707.30       9943.57       510.14 o
 -17   7  12         17.49          6.29        64.66 o
 -15   7  12      16491.52      16811.15       294.72 o
 -13   7  12         77.06         -6.00        50.74 o
 -11   7  12       8990.86       9383.36       256.20 o
  -9   7  12          1.41          4.06        26.17 o
  -7   7  12      16091.46      15750.68       225.79 o
  -5   7  12         79.28         80.47        28.68 o
  -3   7  12      13799.25      13947.92       173.14 o
  -1   7  12      10873.33      11450.66       157.17 o
   1   7  12      10541.36      10238.39       137.42 o
   3   7  12      24247.19      24207.86       241.74 o
   5   7  12      19501.91      19745.83       312.18 o
   7   7  12       5171.17       5457.47       133.35 o
   9   7  12      26145.08      26333.93       349.38 o
  11   7  12         35.21         23.10        30.02 o
  13   7  12      10895.02      11058.56       191.41 o
  15   7  12       4959.17       4801.04       178.20 o
  17   7  12       4370.58       4319.55       229.24 o
  19   7  12         50.97         12.78        73.81 o
 -20   8  12         46.49        119.63       215.61 o
 -18   8  12       1814.27       1705.36       240.01 o
 -16   8  12       2059.08       1861.58       222.62 o
 -14   8  12       2223.95       1873.16       129.99 o
 -12   8  12       7813.42       7479.27       226.05 o
 -10   8  12         38.13         21.64        41.89 o
  -8   8  12       4251.69       4431.46       133.47 o
  -6   8  12      10274.99       9944.59       229.14 o
  -4   8  12      11859.42      11787.13       273.55 o
  -2   8  12        609.36        641.08        48.24 o
   0   8  12        359.09        338.64        37.98 o
   2   8  12       2889.11       2868.14        81.94 o
   4   8  12          3.59         -4.28        25.95 o
   6   8  12       3943.33       4072.42       111.26 o
   8   8  12        180.79        168.22        37.61 o
  10   8  12       3941.49       4131.26       123.90 o
  12   8  12        444.27        357.31        46.73 o
  14   8  12       7315.27       7024.18       278.18 o
  16   8  12          9.16        138.91        72.00 o
  18   8  12       2154.97       2148.47       151.39 o
 -17   9  12         58.78        187.40       127.94 o
 -15   9  12       2658.60       2508.20       254.80 o
 -13   9  12         75.83         93.27        78.41 o
 -11   9  12        910.78        938.42       148.58 o
  -9   9  12         70.51         72.70        44.20 o
  -7   9  12       4328.31       4660.19       158.54 o
  -5   9  12       2680.42       2569.36       107.95 o
  -3   9  12      14172.85      14656.23       194.47 o
  -1   9  12       1428.75       1486.55        80.01 o
   1   9  12      14830.33      15415.37       228.15 o
   3   9  12          6.84          8.47        34.58 o
   5   9  12       9757.71      10073.33       173.58 o
   7   9  12       1479.93       1465.69        81.73 o
   9   9  12      20907.01      21465.37       269.28 o
  11   9  12          0.82        -42.04        65.27 o
  13   9  12       7247.52       7729.71       290.90 o
  15   9  12        506.50        603.03       102.35 o
  17   9  12       4554.54       5020.98       227.88 o
 -16  10  12       2073.04       2245.00       263.44 o
 -14  10  12       5830.40       5604.79       378.98 o
 -12  10  12       2527.36       2755.19       255.76 o
 -10  10  12        632.93        663.10        73.13 o
  -8  10  12        683.49        689.39        63.33 o
  -6  10  12      13808.27      13823.11       388.04 o
  -4  10  12          6.11         -5.40        40.99 o
  -2  10  12       4469.87       4608.01       119.33 o
   0  10  12       2284.91       2101.49        88.21 o
   2  10  12      13589.16      13529.45       249.01 o
   4  10  12         19.55          3.64        28.42 o
   6  10  12       5875.54       5891.80       144.87 o
   8  10  12         10.31        -22.57        83.15 o
  10  10  12       8075.30       8323.98       284.28 o
  12  10  12       1258.77       1245.83       125.25 o
  14  10  12        918.84        904.97       113.66 o
  16  10  12        512.61        526.84        87.28 o
 -15  11  12         11.39         74.11       236.22 o
 -13  11  12        590.04        537.26       138.22 o
 -11  11  12        228.47        118.28        97.91 o
  -9  11  12        624.26        692.76       154.84 o
  -7  11  12       3501.95       3886.31       353.95 o
  -5  11  12       2069.06       2336.16       130.54 o
  -3  11  12        883.37        889.72        74.29 o
  -1  11  12        132.09          5.49        49.80 o
   1  11  12       4459.91       4377.41       144.31 o
   3  11  12          9.17        -40.58        43.38 o
   5  11  12       1255.05       1085.47        72.29 o
   7  11  12        665.59        599.61        72.35 o
   9  11  12        214.19        120.58        58.62 o
  11  11  12          0.62        -48.26        48.26 o
  13  11  12        177.32        205.21        68.27 o
 -12  12  12        509.32        226.06       110.76 o
 -10  12  12       4557.30       4746.56       345.67 o
  -8  12  12       1702.34       1831.67       298.61 o
  -6  12  12       4744.46       5126.30       306.95 o
  -4  12  12        787.79        811.40        88.62 o
  -2  12  12       6129.51       6341.76       241.11 o
   0  12  12        868.76        849.22        98.81 o
   2  12  12       3427.64       3894.04       202.60 o
   4  12  12        510.02        458.81        85.30 o
   6  12  12       3737.13       3958.61       214.15 o
   8  12  12       2324.86       2113.40       133.11 o
  10  12  12       2027.81       2277.78       132.61 o
  12  12  12         58.45         34.07        77.00 o
  -9  13  12        613.86        715.39       167.99 o
  -7  13  12        135.55         55.44       142.79 o
  -5  13  12         56.66        118.29       129.36 o
  -3  13  12         69.25         71.96        82.51 o
  -1  13  12        111.41         96.56        53.07 o
   1  13  12        146.17        140.15        62.97 o
   3  13  12        288.20        169.93        90.63 o
   5  13  12       1543.53       1500.21       139.86 o
   7  13  12        188.78        273.19        79.02 o
   9  13  12       2171.81       2214.00       174.50 o
  -6  14  12       2381.85       2496.52       356.38 o
  -4  14  12       4559.51       4275.83       431.90 o
  -2  14  12       1308.15       1190.20       236.64 o
   0  14  12       5167.26       5500.17       247.26 o
   2  14  12       1229.99       1213.83       145.58 o
   4  14  12       1580.39       1819.89       158.18 o
 -22   1  13       7557.10       8625.49       290.67 o
 -20   1  13        103.10         69.30        69.46 o
 -18   1  13       3478.57       3651.87       129.36 o
 -16   1  13       2836.52       2662.15        88.61 o
 -14   1  13       7840.16       8132.24       142.87 o
 -12   1  13        328.18        298.03        28.05 o
 -10   1  13      31491.03      30529.35       308.88 o
  -8   1  13      20131.40      21030.76       202.88 o
  -6   1  13      66305.10      65216.63       651.21 o
  -4   1  13      16379.67      16977.32       179.51 o
  -2   1  13      79102.02      80079.70       477.80 o
   0   1  13       3567.44       3608.45       117.45 o
   2   1  13      86562.62      85606.56      1278.48 o
   4   1  13       3389.81       3784.96        78.87 o
   6   1  13      38568.70      38613.59       346.74 o
   8   1  13       6337.46       6743.46       102.88 o
  10   1  13       6027.35       6293.50       113.15 o
  12   1  13        370.85        352.65        33.26 o
  14   1  13       3929.37       4096.97       136.40 o
  16   1  13       3632.32       3630.22       164.12 o
  18   1  13       7485.22       7199.31       241.93 o
  20   1  13        853.19        868.46        97.96 o
  22   1  13       2578.99       2550.36       159.00 o
 -23   2  13        906.72        629.20       131.16 o
 -21   2  13          5.97         -4.47        50.39 o
 -19   2  13         18.62         80.50        50.86 o
 -17   2  13       4088.65       3839.81       113.32 o
 -15   2  13        268.56        231.51        39.66 o
 -13   2  13       1477.03       1330.09        61.57 o
 -11   2  13        601.57        481.86        33.02 o
  -9   2  13       4130.27       4013.53        87.73 o
  -7   2  13         70.56         93.14        20.72 o
  -5   2  13       1022.17        679.37        36.65 o
  -3   2  13      16118.29      15514.04       422.96 o
  -1   2  13       6083.19       5806.02       103.75 o
   1   2  13      19313.08      19671.60       267.19 o
   3   2  13         99.44         77.98        24.69 o
   5   2  13      85614.01      86834.57       725.35 o
   7   2  13      24296.50      24969.15       227.12 o
   9   2  13         19.68         -9.15        19.16 o
  11   2  13         36.30        -26.33        26.33 o
  13   2  13       3193.70       3074.25       111.38 o
  15   2  13      12284.11      12572.26       252.37 o
  17   2  13       2825.76       2754.99       149.09 o
  19   2  13       6908.70       7416.19       261.79 o
  21   2  13        605.63        471.92        80.14 o
 -22   3  13        757.66        680.93       104.95 o
 -20   3  13        193.58         90.54        55.43 o
 -18   3  13       6004.01       5726.55       206.69 o
 -16   3  13        108.56        173.92        36.34 o
 -14   3  13       7216.07       7166.51       171.71 o
 -12   3  13       1587.68       1479.64        67.84 o
 -10   3  13      16398.46      16580.71       256.54 o
  -8   3  13      10527.04      11028.16       137.93 o
  -6   3  13      20265.79      20535.60       228.13 o
  -4   3  13       3189.01       3373.43        96.41 o
  -2   3  13      10478.25       9636.66       157.64 o
   0   3  13          0.00        -11.26        25.70 o
   2   3  13      24098.10      23597.18       384.54 o
   4   3  13      13676.59      14201.13       204.84 o
   6   3  13      37829.20      37056.96       280.07 o
   8   3  13        175.24        130.41        30.81 o
  10   3  13      30766.69      30498.22       280.00 o
  12   3  13       2090.54       2055.92        79.30 o
  14   3  13      14562.83      14769.63       231.26 o
  16   3  13         21.57         28.73        40.19 o
  18   3  13       2712.15       2622.68       148.16 o
  20   3  13        800.48        798.79        91.77 o
 -21   4  13        320.58        176.14       110.08 o
 -19   4  13       2122.67       2080.40       129.61 o
 -17   4  13        420.80        465.28        72.64 o
 -15   4  13      10963.18      10560.34       204.80 o
 -13   4  13       1313.66       1326.94        69.97 o
 -11   4  13       1550.04       1401.41        66.99 o
  -9   4  13      32628.29      32388.15       255.92 o
  -7   4  13      20711.91      21468.52       201.29 o
  -5   4  13      14032.36      13582.07       170.17 o
  -3   4  13       4528.10       4424.06       131.26 o
  -1   4  13      63488.50      65487.20       500.72 o
   1   4  13      28702.19      30611.02       273.73 o
   3   4  13      10967.41      12044.61       171.16 o
   5   4  13        729.23        552.88        40.54 o
   7   4  13       5449.55       5053.14       105.34 o
   9   4  13       2625.57       2681.92        87.76 o
  11   4  13       5423.39       5551.95       131.52 o
  13   4  13       2328.48       1900.50        78.35 o
  15   4  13      10830.73      10907.01       202.38 o
  17   4  13       1081.22       1089.93        90.30 o
  19   4  13       4867.60       4473.18       182.56 o
  21   4  13         81.59         69.04       107.08 o
 -22   5  13        169.55        162.66        78.80 o
 -20   5  13          9.29        112.23        70.60 o
 -18   5  13       3080.16       3068.10       198.13 o
 -16   5  13         14.99         35.85        39.57 o
 -14   5  13       2380.82       2387.04        80.29 o
 -12   5  13         68.74         51.60        22.73 o
 -10   5  13       4448.79       4312.13       102.83 o
  -8   5  13       4359.00       4266.94        89.88 o
  -6   5  13       7626.37       7982.64       118.87 o
  -4   5  13        822.63        685.79        37.97 o
  -2   5  13        857.01       1128.55        49.21 o
   0   5  13        627.11        554.60        39.44 o
   2   5  13      10944.42      10616.31       152.74 o
   4   5  13      10926.33      11177.48       150.44 o
   6   5  13       1080.28       1057.99        46.51 o
   8   5  13       1266.71       1278.52        60.98 o
  10   5  13      12150.29      12331.67       186.30 o
  12   5  13        562.57        555.96        40.54 o
  14   5  13       1502.37       1233.72        60.65 o
  16   5  13          0.23        -46.50        46.50 o
  18   5  13        662.17        549.56        72.08 o
  20   5  13          3.27        -59.40        59.40 o
 -21   6  13       4215.79       4594.53       356.42 o
 -19   6  13       2336.03       2508.66       279.26 o
 -17   6  13      13815.01      14189.54       383.37 o
 -15   6  13       5668.44       6221.27       193.26 o
 -13   6  13      11297.25      11800.83       218.59 o
 -11   6  13      14845.42      14977.34       252.32 o
  -9   6  13      24173.01      24011.25       322.59 o
  -7   6  13      26297.02      26253.95       288.74 o
  -5   6  13      19693.13      19756.94       204.27 o
  -3   6  13       1640.72       1681.05        59.24 o
  -1   6  13       9703.84      10142.12       146.88 o
   1   6  13          6.52         -3.29        23.45 o
   3   6  13      29298.50      29563.82       265.65 o
   5   6  13       2414.56       2443.77        85.75 o
   7   6  13      29302.38      28417.88       340.38 o
   9   6  13       3116.04       3116.31        95.58 o
  11   6  13      21195.14      20681.30       243.81 o
  13   6  13       1234.14       1139.31        67.84 o
  15   6  13       5852.09       6125.00       178.00 o
  17   6  13       1334.30       1145.51        96.05 o
  19   6  13        387.33        343.91        63.56 o
 -20   7  13         51.05       -100.47       100.47 o
 -18   7  13         80.75        -35.63       234.14 o
 -16   7  13        152.44         65.61        41.93 o
 -14   7  13        197.83        202.44        62.21 o
 -12   7  13         25.17         -6.88        30.51 o
 -10   7  13        286.19        306.66        40.95 o
  -8   7  13        115.03         80.74        27.67 o
  -6   7  13        473.08        587.58        48.82 o
  -4   7  13        202.68        205.22        26.57 o
  -2   7  13       5730.38       6025.13       115.26 o
   0   7  13        130.59        137.99        21.46 o
   2   7  13       7213.94       7470.22       125.96 o
   4   7  13       3445.54       3369.66        98.87 o
   6   7  13         74.03         64.43        26.34 o
   8   7  13        724.79        724.78        51.60 o
  10   7  13       2040.74       2156.18        87.02 o
  12   7  13       2468.09       2397.13        93.64 o
  14   7  13       1324.89       1443.40        88.41 o
  16   7  13        267.29        281.41        63.30 o
  18   7  13       1719.39       1748.06       133.16 o
 -19   8  13        479.24        282.70       208.15 o
 -17   8  13       2467.55       2714.05       297.68 o
 -15   8  13       6377.00       6398.98       386.72 o
 -13   8  13        513.28        526.70       136.82 o
 -11   8  13       5069.26       5388.96       200.61 o
  -9   8  13       8665.43       8214.19       180.48 o
  -7   8  13      19725.43      19856.79       301.12 o
  -5   8  13        365.54        390.43        47.77 o
  -3   8  13       2093.44       1899.90        73.18 o
  -1   8  13       9316.10       9268.04       182.65 o
   1   8  13       9460.76       9322.71       147.72 o
   3   8  13       3730.37       3499.37        94.39 o
   5   8  13       3530.85       3650.49       111.14 o
   7   8  13      23134.19      23314.36       325.07 o
   9   8  13      13690.12      13580.71       207.74 o
  11   8  13       7823.44       8019.54       215.53 o
  13   8  13       1325.28       1248.12       180.96 o
  15   8  13       7638.61       7447.02       483.85 o
  17   8  13       3060.58       2973.71       198.89 o
 -18   9  13       1531.22       1521.90       222.14 o
 -16   9  13        285.17        536.62       145.61 o
 -14   9  13       6676.21       6958.85       403.36 o
 -12   9  13         59.68         38.70        43.45 o
 -10   9  13       3246.75       3493.48       245.24 o
  -8   9  13        259.56        197.39        50.84 o
  -6   9  13       2014.36       2301.07       121.16 o
  -4   9  13        816.37        666.13        46.02 o
  -2   9  13       1692.06       1831.84        82.52 o
   0   9  13       1820.11       1688.43        84.32 o
   2   9  13       1686.04       1784.59       133.56 o
   4   9  13      15991.74      16167.79       220.13 o
   6   9  13       9281.13       9264.45       171.24 o
   8   9  13       3461.57       3061.46       151.76 o
  10   9  13      12248.98      12210.75       234.08 o
  12   9  13        348.58        244.07        73.49 o
  14   9  13       4084.07       4279.65       226.25 o
  16   9  13          3.66        -74.10        74.10 o
 -17  10  13         29.73        110.95       312.85 o
 -15  10  13        981.13       1000.18       227.63 o
 -13  10  13         17.23        -53.28       105.92 o
 -11  10  13       1504.33       1508.64       193.84 o
  -9  10  13        385.67        387.86        69.11 o
  -7  10  13       6037.98       5817.45       190.57 o
  -5  10  13          2.81        -26.71        41.50 o
  -3  10  13       2727.84       2670.51       137.70 o
  -1  10  13        581.07        575.39        48.04 o
   1  10  13       3826.77       3388.61       126.57 o
   3  10  13       3208.33       3386.57       109.11 o
   5  10  13       4991.28       4946.31       135.81 o
   7  10  13       1627.27       1662.68        87.87 o
   9  10  13       1314.26       1235.57       112.59 o
  11  10  13       1284.37       1545.89       131.39 o
  13  10  13       2116.69       2046.51       157.66 o
  15  10  13       2380.40       2444.12       182.38 o
 -14  11  13       5779.10       6284.76       413.35 o
 -12  11  13          3.33        -72.27       111.65 o
 -10  11  13      10332.18      11060.30       495.81 o
  -8  11  13        506.78        488.16        84.36 o
  -6  11  13       5394.92       5295.16       192.71 o
  -4  11  13        345.88        200.11       116.67 o
  -2  11  13       1259.90       1251.14       105.85 o
   0  11  13        533.17        411.13        73.85 o
   2  11  13       1959.35       2030.26       144.22 o
   4  11  13        604.52        462.34        59.59 o
   6  11  13       5516.09       5605.19       197.78 o
   8  11  13       1416.65       1355.97       132.75 o
  10  11  13       2610.53       2466.59       136.27 o
  12  11  13         85.93         11.57        51.12 o
  14  11  13       1685.50       1590.77       162.65 o
 -13  12  13         79.31          4.54       119.83 o
 -11  12  13          0.22        -23.06       121.18 o
  -9  12  13       1131.81       1016.14       220.39 o
  -7  12  13        140.39        213.62       172.11 o
  -5  12  13       4085.82       3757.58       249.53 o
  -3  12  13         80.84         29.62        45.64 o
  -1  12  13        145.69        137.91        51.43 o
   1  12  13       1358.28       1343.80       155.85 o
   3  12  13       1372.59       1307.44        98.90 o
   5  12  13          0.14         16.62        69.27 o
   7  12  13       1558.32       1728.20       150.67 o
   9  12  13        321.58        400.43        92.57 o
  11  12  13        125.72        210.93        69.78 o
 -10  13  13       3308.57       3588.27       352.35 o
  -8  13  13          4.17        120.71       135.64 o
  -6  13  13       3401.86       2990.85       382.98 o
  -4  13  13         25.14       -141.69       159.32 o
  -2  13  13       4099.22       4780.43       219.05 o
   0  13  13         13.90         22.12        78.60 o
   2  13  13       9196.28       9709.67       332.01 o
   4  13  13        241.52        274.33        93.73 o
   6  13  13       3771.68       3968.97       228.07 o
   8  13  13        264.59        334.04        90.02 o
  -5  14  13         30.67       -197.19       198.16 o
  -3  14  13        148.80         -2.65       139.43 o
  -1  14  13          2.65         31.62       119.82 o
   1  14  13        262.28        309.74        89.27 o
   3  14  13        330.09        421.18        95.20 o
 -22   0  14      11977.59      13480.87       516.94 o
 -20   0  14       1863.05       2070.97       201.41 o
 -18   0  14      24188.00      25022.59       622.33 o
 -16   0  14        122.04         74.36        42.62 o
 -14   0  14      39168.43      39740.68       495.49 o
 -12   0  14      26963.87      26653.70       357.99 o
 -10   0  14        824.06        983.08        72.25 o
  -8   0  14      45200.09      45530.32       770.82 o
  -6   0  14      23204.45      23171.24       285.39 o
  -4   0  14      35634.80      34892.00       331.73 o
  -2   0  14      30238.91      30759.11       283.75 o
   0   0  14      71382.85      73353.93       759.48 o
   2   0  14      19870.78      20376.33       599.26 o
   4   0  14      20005.38      20370.66       329.73 o
   6   0  14      12630.33      12395.36       193.12 o
   8   0  14      28495.07      28832.61       439.81 o
  10   0  14       2911.93       2960.12       111.44 o
  12   0  14       1561.04       1565.08       112.87 o
  14   0  14       2127.78       2161.29       142.23 o
  16   0  14      18601.01      17836.35       511.80 o
  18   0  14        950.19        609.71       113.97 o
  20   0  14       3711.31       4014.04       271.46 o
  22   0  14       4364.77       4520.39       398.77 o
 -23   1  14         31.55        109.66        87.04 o
 -21   1  14         90.61         37.58        57.60 o
 -19   1  14        287.06        384.88        68.84 o
 -17   1  14          4.97        -13.14        33.34 o
 -15   1  14        719.28        744.26        51.49 o
 -13   1  14       4561.69       4581.27       103.01 o
 -11   1  14       1449.89       1409.64        57.08 o
  -9   1  14          3.47         18.46        23.69 o
  -7   1  14       6295.47       6495.96       111.37 o
  -5   1  14       7815.46       7412.11       109.44 o
  -3   1  14      15285.19      16029.01       245.09 o
  -1   1  14      12149.32      11142.57       260.79 o
   1   1  14      11336.08      12176.77       218.69 o
   3   1  14       9830.01       9850.56       164.89 o
   5   1  14        417.06        280.94        26.69 o
   7   1  14      16309.81      17262.86       171.92 o
   9   1  14        279.14        177.14        20.97 o
  11   1  14        184.93        208.97        28.99 o
  13   1  14       1119.27        823.75        61.10 o
  15   1  14       6379.42       6211.86       210.53 o
  17   1  14       2826.13       2816.08       152.57 o
  19   1  14       2527.06       2659.27       153.63 o
  21   1  14        855.85        930.10       100.87 o
 -22   2  14       1646.29       1648.58       132.10 o
 -20   2  14        154.06         55.14        47.54 o
 -18   2  14       3326.66       3731.15       129.48 o
 -16   2  14        652.58        586.45        56.51 o
 -14   2  14       3561.97       3760.23       118.22 o
 -12   2  14       3795.38       3878.91       101.54 o
 -10   2  14      10301.34      10419.16       147.79 o
  -8   2  14       3800.33       3711.23        91.14 o
  -6   2  14      32383.63      33211.56       230.03 o
  -4   2  14       5110.28       4479.52       111.03 o
  -2   2  14      60144.11      60334.93       595.90 o
   0   2  14       8824.19       8064.18       124.88 o
   2   2  14      27756.70      27765.86       403.24 o
   4   2  14      46058.37      45952.04       357.88 o
   6   2  14      32955.08      33906.49       395.46 o
   8   2  14       3273.25       3402.31        78.45 o
  10   2  14       5620.89       5364.68       119.19 o
  12   2  14       4869.75       4861.85       120.99 o
  14   2  14       4501.11       4629.71       142.29 o
  16   2  14       6057.49       5879.54       212.26 o
  18   2  14        451.80        569.74        78.06 o
  20   2  14       7746.83       7792.73       264.55 o
 -23   3  14       1275.48       1528.00       161.72 o
 -21   3  14       2008.37       2129.28       173.68 o
 -19   3  14       2200.63       2304.95       139.45 o
 -17   3  14        780.36        912.23        65.95 o
 -15   3  14       6081.58       6059.20       164.94 o
 -13   3  14       4759.81       4799.54       155.55 o
 -11   3  14       3270.79       3043.49        92.90 o
  -9   3  14       9124.87       9674.43       150.39 o
  -7   3  14        688.32        810.40        38.39 o
  -5   3  14       6030.44       5157.25       109.63 o
  -3   3  14       3100.15       3333.66        97.30 o
  -1   3  14      66903.34      69292.92      1138.11 o
   1   3  14        115.83         41.64        29.36 o
   3   3  14      38419.95      38639.77       426.29 o
   5   3  14       1178.65       1029.13        53.20 o
   7   3  14      25663.91      26310.80       252.05 o
   9   3  14        442.48        422.50        36.92 o
  11   3  14       5714.13       5588.83       128.02 o
  13   3  14         51.69        -12.62        29.70 o
  15   3  14      17967.51      17919.31       284.22 o
  17   3  14       3197.24       3213.49       161.46 o
  19   3  14       7914.97       8098.12       263.73 o
  21   3  14         95.41         89.38       105.49 o
 -22   4  14          5.78         40.49        75.43 o
 -20   4  14        261.36         47.97        99.25 o
 -18   4  14       1789.92       1757.65       122.82 o
 -16   4  14       2531.30       2603.65       107.48 o
 -14   4  14       3150.34       2995.27       123.02 o
 -12   4  14        167.80        131.34        33.26 o
 -10   4  14       3091.69       3124.89       126.78 o
  -8   4  14        210.87        203.78        24.68 o
  -6   4  14       2050.36       1841.56        56.70 o
  -4   4  14        157.85         98.74        23.40 o
  -2   4  14      10505.36      10787.36       187.17 o
   0   4  14          2.84         15.19        31.29 o
   2   4  14       3062.51       2856.88        79.44 o
   4   4  14       1840.09       1787.07        71.38 o
   6   4  14       2443.60       2103.26        68.69 o
   8   4  14       7701.55       7459.75       160.19 o
  10   4  14       8303.53       8298.48       161.02 o
  12   4  14       9187.57       9366.44       187.37 o
  14   4  14       2592.37       2456.99        82.39 o
  16   4  14       3828.67       3955.71       159.59 o
  18   4  14       7514.98       7328.82       223.99 o
  20   4  14       1254.19       1382.26       123.46 o
 -21   5  14       2681.23       2911.09       241.33 o
 -19   5  14        129.41        -46.99        74.16 o
 -17   5  14      14461.44      14873.92       323.02 o
 -15   5  14        244.70        200.91        36.06 o
 -13   5  14      29273.35      29512.94       377.22 o
 -11   5  14        690.58        698.35        52.66 o
  -9   5  14      18645.85      18658.56       220.91 o
  -7   5  14        508.32        561.83        38.33 o
  -5   5  14      43467.01      44624.73       486.47 o
  -3   5  14       1908.47       1718.67        60.45 o
  -1   5  14      35927.01      37247.30       280.30 o
   1   5  14        684.50        574.13        38.03 o
   3   5  14      15921.65      15358.48       329.13 o
   5   5  14       1793.21       1610.65        61.29 o
   7   5  14       8369.50       8681.46       167.26 o
   9   5  14       1083.85       1074.25        58.91 o
  11   5  14      10544.13      10414.66       178.51 o
  13   5  14       3186.88       2818.14        87.20 o
  15   5  14       3589.04       3526.09       144.83 o
  17   5  14        571.13        542.45        61.66 o
  19   5  14        897.53        872.29        91.00 o
 -20   6  14         71.92        -75.73       109.79 o
 -18   6  14         97.96        107.41        53.36 o
 -16   6  14       1059.85       1153.49       117.65 o
 -14   6  14        324.62        198.30        65.57 o
 -12   6  14       2800.05       2239.92       111.03 o
 -10   6  14       6044.16       5853.33       167.77 o
  -8   6  14         79.07         24.94        28.23 o
  -6   6  14        213.85        220.28        25.64 o
  -4   6  14        795.07        749.31        43.16 o
  -2   6  14       5507.85       5567.17       111.13 o
   0   6  14       3385.32       3308.71        88.37 o
   2   6  14        759.63        669.03        42.58 o
   4   6  14       1012.64       1132.67        61.19 o
   6   6  14        941.58        846.14        58.79 o
   8   6  14        406.13        349.43        37.87 o
  10   6  14          6.34        -26.98        26.98 o
  12   6  14        267.68        180.06        29.39 o
  14   6  14         66.95         59.38        35.17 o
  16   6  14        340.50        283.28        58.38 o
  18   6  14        124.22        125.86        64.75 o
 -19   7  14          7.32        -32.19       180.30 o
 -17   7  14      10533.19      11285.23       517.93 o
 -15   7  14        312.60        308.99        81.82 o
 -13   7  14      11898.45      12763.03       435.55 o
 -11   7  14        678.23        694.36        58.68 o
  -9   7  14      19661.46      19854.89       253.13 o
  -7   7  14       3161.65       3189.78       109.74 o
  -5   7  14       2801.79       2840.89        84.28 o
  -3   7  14        208.04        276.56        33.98 o
  -1   7  14       5436.30       5309.10        94.94 o
   1   7  14       1285.89       1306.03        53.73 o
   3   7  14      14808.21      15048.35       233.98 o
   5   7  14        973.64        886.33        55.86 o
   7   7  14      11920.34      11881.92       206.23 o
   9   7  14       2056.97       1911.84        81.45 o
  11   7  14      15855.21      15902.23       231.73 o
  13   7  14        151.58        136.50        40.52 o
  15   7  14       8843.28       8828.45       249.72 o
  17   7  14        325.06        212.37       102.87 o
  19   7  14       5587.54       5570.42       295.04 o
 -18   8  14         12.37       -165.32       165.32 o
 -16   8  14       1569.67       1289.01       195.32 o
 -14   8  14        444.48        376.84        74.94 o
 -12   8  14       1299.24       1229.88       137.73 o
 -10   8  14       3639.56       3513.21       171.19 o
  -8   8  14         72.24        123.48        37.25 o
  -6   8  14       7999.83       8015.05       193.13 o
  -4   8  14         56.44         57.38        23.92 o
  -2   8  14       3759.67       3726.13       128.72 o
   0   8  14       1578.92       1679.19        60.90 o
   2   8  14         38.72         42.08        30.74 o
   4   8  14       2124.24       2017.60        75.51 o
   6   8  14       1548.18       1542.82        78.95 o
   8   8  14       7376.11       7521.28       159.13 o
  10   8  14       3940.84       3757.52       115.27 o
  12   8  14       2513.57       2516.85       119.31 o
  14   8  14        478.04        471.80        84.60 o
  16   8  14        696.00        891.92       120.10 o
  18   8  14        162.64         39.97        63.05 o
 -17   9  14       2743.95       2809.17       283.25 o
 -15   9  14       1687.73       1775.71       221.44 o
 -13   9  14       3282.57       3164.29       277.88 o
 -11   9  14        869.36        738.00        83.92 o
  -9   9  14       4967.27       5148.27       175.16 o
  -7   9  14       1351.04       1388.73        90.96 o
  -5   9  14       3346.08       3767.93       139.41 o
  -3   9  14       8845.64       8821.98       171.09 o
  -1   9  14      14878.01      14945.88       244.37 o
   1   9  14          0.50        -26.32        32.33 o
   3   9  14      15340.83      15797.31       231.89 o
   5   9  14        306.24        356.12        43.85 o
   7   9  14      18437.28      18908.35       269.86 o
   9   9  14          5.02         87.95        40.30 o
  11   9  14      11585.44      11854.60       342.48 o
  13   9  14        196.67         60.87        77.47 o
  15   9  14      10995.68      11067.92       367.91 o
 -16  10  14       3945.86       4726.89       368.08 o
 -14  10  14       2119.93       1908.71       225.45 o
 -12  10  14       5377.88       5720.94       366.07 o
 -10  10  14       3737.71       4348.49       215.78 o
  -8  10  14       1659.65       1679.22        97.36 o
  -6  10  14       2803.59       2904.13       145.67 o
  -4  10  14       3769.89       3549.02       140.21 o
  -2  10  14       1045.03        985.84        68.94 o
   0  10  14       3742.29       3379.81       125.50 o
   2  10  14        174.60        108.84        44.54 o
   4  10  14       6703.72       6549.11       170.10 o
   6  10  14         59.87         66.72        33.47 o
   8  10  14       4542.63       4862.72       195.05 o
  10  10  14       2026.38       1901.10       146.19 o
  12  10  14       3153.74       3332.04       196.52 o
  14  10  14       2755.19       2665.80       185.53 o
 -15  11  14        443.52        302.15       137.05 o
 -13  11  14          6.48        100.03       109.84 o
 -11  11  14          8.07        -54.35       103.10 o
  -9  11  14        265.89        350.28       126.86 o
  -7  11  14         49.84        -14.69        67.99 o
  -5  11  14       2326.97       2626.57       146.45 o
  -3  11  14         20.46         -5.74        66.49 o
  -1  11  14        714.13        621.30        81.31 o
   1  11  14       1220.15       1142.47       110.23 o
   3  11  14       1888.65       1814.92       115.11 o
   5  11  14         77.45         26.66        34.44 o
   7  11  14         32.80         37.39        66.46 o
   9  11  14       2009.23       2042.51       124.99 o
  11  11  14         68.53         74.93        53.15 o
  13  11  14          2.58        -73.71        73.71 o
 -12  12  14       1753.56       1526.03       206.49 o
 -10  12  14       2099.83       2534.17       260.85 o
  -8  12  14       3279.91       3084.32       274.42 o
  -6  12  14       1952.92       1830.39       172.22 o
  -4  12  14        449.23        561.87        79.68 o
  -2  12  14       3036.65       3334.31       180.00 o
   0  12  14       4507.45       4843.18       223.48 o
   2  12  14       3012.35       2792.32       175.80 o
   4  12  14       5232.00       5544.81       253.33 o
   6  12  14       2789.45       2886.71       189.81 o
   8  12  14       3332.91       3400.04       207.21 o
  10  12  14       2012.68       2329.17       159.70 o
  -9  13  14          0.06        -26.44       158.84 o
  -7  13  14       2022.40       2156.94       332.98 o
  -5  13  14          2.52       -221.16       221.16 o
  -3  13  14        386.33        390.30       100.51 o
  -1  13  14          1.00         74.46        84.30 o
   1  13  14        303.49        362.69        84.43 o
   3  13  14        222.48        256.51        85.80 o
   5  13  14         36.79         41.22       102.28 o
   7  13  14        920.67        856.10       117.04 o
  -2  14  14       5915.03       6057.42       509.79 o
   0  14  14        324.17        428.68        93.76 o
   2  14  14       5595.21       6065.35       275.33 o
 -22   1  15       2411.23       2747.89       170.85 o
 -20   1  15       7958.68       8412.45       278.39 o
 -18   1  15       5401.56       5146.29       204.52 o
 -16   1  15       5514.61       5699.26       177.09 o
 -14   1  15        405.91        494.55        56.39 o
 -12   1  15      12687.83      13080.30       183.54 o
 -10   1  15         10.34         30.95        23.01 o
  -8   1  15      49953.29      48943.95       379.67 o
  -6   1  15       1831.54       2328.05        63.76 o
  -4   1  15      69469.75      70294.48       479.39 o
  -2   1  15       2869.67       3012.73        80.99 o
   0   1  15      54452.63      53740.91       474.13 o
   2   1  15         11.20         14.74        23.65 o
   4   1  15      80039.18      80842.86       459.12 o
   6   1  15      22858.06      23619.54       222.21 o
   8   1  15      17518.90      16926.69       182.83 o
  10   1  15          0.99         28.56        27.09 o
  12   1  15       6011.27       6133.83       156.74 o
  14   1  15       1448.19       1204.16        78.76 o
  16   1  15       8308.56       8699.79       258.15 o
  18   1  15        261.78        233.01        59.38 o
  20   1  15       5516.90       5855.75       232.59 o
 -23   2  15        371.05        272.32        83.03 o
 -21   2  15        623.83        638.03        84.14 o
 -19   2  15       1413.70       1437.54       129.83 o
 -17   2  15       1696.85       1938.11        98.00 o
 -15   2  15        352.93        352.71        61.34 o
 -13   2  15        110.96         58.07        38.75 o
 -11   2  15       2914.99       2876.98        84.99 o
  -9   2  15       2891.21       3195.02        82.10 o
  -7   2  15          2.02         -0.68        20.08 o
  -5   2  15      14984.72      14776.63       211.16 o
  -3   2  15       1437.89        990.99        58.01 o
  -1   2  15      20639.90      20180.89       217.29 o
   1   2  15      35890.90      37084.38       395.36 o
   3   2  15      40428.43      40027.84       329.52 o
   5   2  15        658.66        758.27        41.35 o
   7   2  15      27321.97      26178.34       278.13 o
   9   2  15       1830.09       1890.45        71.51 o
  11   2  15      12639.82      12351.37       189.15 o
  13   2  15       2918.85       2981.71       115.58 o
  15   2  15       5563.13       5829.14       208.48 o
  17   2  15      13319.66      13361.34       328.39 o
  19   2  15         85.53         -6.19        53.68 o
  21   2  15       3582.27       3760.13       193.27 o
 -22   3  15        316.34        498.83       131.12 o
 -20   3  15        703.00        547.82        84.19 o
 -18   3  15         10.82        -59.52        59.52 o
 -16   3  15        239.80        240.30        54.28 o
 -14   3  15       1809.17       1816.30       102.52 o
 -12   3  15       2127.61       2365.37        94.73 o
 -10   3  15       8921.38       8903.55       163.29 o
  -8   3  15       5636.36       5918.22       112.51 o
  -6   3  15      18344.18      18819.27       202.01 o
  -4   3  15       4116.34       3539.13       104.38 o
  -2   3  15       1242.87       1078.43        57.60 o
   0   3  15      23091.65      22760.04       257.52 o
   2   3  15      12185.70      12537.10       194.80 o
   4   3  15      18247.73      18386.48       226.58 o
   6   3  15       2465.24       2653.67        75.68 o
   8   3  15      16994.31      16571.63       202.53 o
  10   3  15       1590.46       1678.07        74.48 o
  12   3  15      23267.19      23571.23       270.27 o
  14   3  15       2817.34       2894.61       116.88 o
  16   3  15      14479.09      14028.12       327.21 o
  18   3  15         46.68         78.69        63.95 o
  20   3  15       3480.11       3764.73       188.98 o
 -21   4  15       6960.69       7253.27       374.46 o
 -19   4  15       1366.95       1484.29       275.43 o
 -17   4  15       5825.65       6089.60       242.76 o
 -15   4  15         11.00        -16.86        37.74 o
 -13   4  15      11460.98      11195.44       207.65 o
 -11   4  15       2686.24       2716.66        98.80 o
  -9   4  15      14638.20      14664.30       211.02 o
  -7   4  15      11776.72      11413.01       135.44 o
  -5   4  15      27431.01      28108.57       263.10 o
  -3   4  15       7921.10       7819.51       145.22 o
  -1   4  15      16194.36      15786.10       237.46 o
   1   4  15       4844.12       4242.05       114.94 o
   3   4  15      46056.73      47390.98       477.59 o
   5   4  15        388.37        437.32        42.65 o
   7   4  15       5748.31       5885.09       132.44 o
   9   4  15       4706.47       4583.30       119.62 o
  11   4  15       3363.31       3517.09       103.88 o
  13   4  15        909.98        914.98        60.68 o
  15   4  15        250.11         54.06        40.14 o
  17   4  15       2591.73       2530.47       134.86 o
  19   4  15       1721.24       1554.28       158.10 o
 -20   5  15         87.88         38.66        57.92 o
 -18   5  15        635.37        603.85       116.25 o
 -16   5  15        477.18        501.73       112.79 o
 -14   5  15        127.57         52.76        30.88 o
 -12   5  15       1033.38        937.42        66.08 o
 -10   5  15        279.51        250.50        51.51 o
  -8   5  15       4713.41       4691.66       133.38 o
  -6   5  15        706.10        478.45        32.38 o
  -4   5  15       2220.84       2169.74        65.64 o
  -2   5  15        289.74        221.50        38.82 o
   0   5  15       3504.12       3417.24        97.08 o
   2   5  15        130.23         38.14        24.21 o
   4   5  15        149.99        140.33        25.31 o
   6   5  15         98.33         21.92        26.07 o
   8   5  15       4424.98       4634.03       130.87 o
  10   5  15       1229.71       1216.74        65.32 o
  12   5  15      10533.80      11058.73       175.30 o
  14   5  15          3.66        -38.03        38.03 o
  16   5  15        418.83        336.18        58.31 o
  18   5  15       1990.35       1513.20       116.13 o
  20   5  15        541.59        412.94        69.51 o
 -21   6  15       3114.60       3132.47       298.67 o
 -19   6  15       2541.98       2839.94       306.93 o
 -17   6  15       2603.73       2712.09       174.08 o
 -15   6  15       4787.55       5021.85       247.89 o
 -13   6  15      16215.60      16754.95       289.37 o
 -11   6  15       1766.28       1718.44       117.88 o
  -9   6  15       8117.58       8007.98       200.78 o
  -7   6  15       4513.37       4506.04        82.70 o
  -5   6  15      18951.15      19324.96       233.79 o
  -3   6  15      13967.42      13515.45       150.57 o
  -1   6  15        300.32        229.97        29.95 o
   1   6  15       3929.65       3761.29        97.51 o
   3   6  15       7145.45       7722.50       154.72 o
   5   6  15       7924.15       8057.39       171.34 o
   7   6  15       4480.70       4325.50       116.56 o
   9   6  15      21232.81      20346.12       254.31 o
  11   6  15       7225.33       7118.34       153.18 o
  13   6  15       1714.83       1702.61        91.89 o
  15   6  15       8740.94       8995.77       215.86 o
  17   6  15        116.05         96.01        54.34 o
  19   6  15       2525.37       2459.34       189.69 o
 -20   7  15         16.04       -119.93       119.93 o
 -18   7  15          7.89         65.72        82.36 o
 -16   7  15       1661.86       1628.29       130.84 o
 -14   7  15        323.61        218.60        63.45 o
 -12   7  15        179.16        149.66        42.45 o
 -10   7  15        963.91        957.01        73.85 o
  -8   7  15        121.23        140.66        37.15 o
  -6   7  15       1514.27       1263.48        57.25 o
  -4   7  15        924.71        921.42        53.22 o
  -2   7  15       4656.17       4530.99       119.37 o
   0   7  15       5232.22       5231.74       139.44 o
   2   7  15      11264.61      11340.27       177.14 o
   4   7  15        284.93        291.75        43.01 o
   6   7  15       2985.00       2980.88       117.40 o
   8   7  15        849.94        895.40        61.82 o
  10   7  15         76.77        131.96        45.97 o
  12   7  15        354.78        335.30        48.02 o
  14   7  15         36.41        -18.10        52.42 o
  16   7  15        117.80        149.95        62.39 o
  18   7  15        355.49        335.20        77.09 o
 -19   8  15        619.92        464.94       138.98 o
 -17   8  15       1644.43       1345.39       255.47 o
 -15   8  15       1458.41       1532.04       196.57 o
 -13   8  15       3091.20       3064.73       165.65 o
 -11   8  15        105.83        102.43        54.17 o
  -9   8  15      15560.95      15903.62       237.97 o
  -7   8  15       2351.92       2355.98       111.54 o
  -5   8  15      15850.05      15757.53       186.63 o
  -3   8  15        361.63        324.99        55.20 o
  -1   8  15      10897.93      10656.51       192.50 o
   1   8  15       6775.71       6340.99       140.95 o
   3   8  15       7963.50       8188.07       187.97 o
   5   8  15       1918.07       2000.28        90.14 o
   7   8  15       5545.58       5627.71       150.53 o
   9   8  15      12170.16      12153.50       213.29 o
  11   8  15      11660.87      12058.01       258.47 o
  13   8  15       8315.21       8541.70       336.19 o
  15   8  15       6988.52       7152.90       290.95 o
  17   8  15       2744.03       2831.93       197.90 o
 -16   9  15       2360.55       2442.43       258.57 o
 -14   9  15        127.18         34.07        80.35 o
 -12   9  15       2441.67       2257.08       144.59 o
 -10   9  15       1235.13       1258.70       119.71 o
  -8   9  15       7147.39       7116.24       194.21 o
  -6   9  15       2858.75       2693.13       140.01 o
  -4   9  15       1519.27       1531.92        70.07 o
  -2   9  15       1199.14        993.77        71.73 o
   0   9  15         65.75         36.17        41.69 o
   2   9  15       1034.62        740.73        67.72 o
   4   9  15       3948.94       4175.30       128.54 o
   6   9  15        192.27        238.30        52.48 o
   8   9  15       7718.12       7850.82       183.55 o
  10   9  15        388.27        295.30        76.31 o
  12   9  15       4496.70       4665.99       226.21 o
  14   9  15         90.40        122.69        70.13 o
  16   9  15       1819.50       1776.79       181.95 o
 -15  10  15         74.71        170.90       109.34 o
 -13  10  15       1741.94       1900.42       229.10 o
 -11  10  15        222.06         14.47        92.57 o
  -9  10  15       6641.91       6591.38       246.33 o
  -7  10  15        156.43         96.17        45.18 o
  -5  10  15       4021.80       4082.81       153.14 o
  -3  10  15          2.06        -25.94        47.99 o
  -1  10  15       1738.28       1724.59       110.08 o
   1  10  15       3303.85       3232.11       143.82 o
   3  10  15       3065.11       2939.41       103.95 o
   5  10  15        188.30        150.46        37.91 o
   7  10  15       1497.05       1660.71        93.45 o
   9  10  15        831.49        805.89       131.92 o
  11  10  15       4587.51       4287.13       219.11 o
  13  10  15       2563.21       2370.80       171.53 o
 -14  11  15        152.20         89.12       115.62 o
 -12  11  15       6404.71       5851.43       389.28 o
 -10  11  15        108.56         44.23        91.89 o
  -8  11  15       9835.33       9404.76       318.82 o
  -6  11  15        537.19        492.53       125.50 o
  -4  11  15       3693.36       3741.26       177.00 o
  -2  11  15         13.95        -68.50        68.50 o
   0  11  15       2965.78       2899.97       172.13 o
   2  11  15         44.04        -29.44        62.03 o
   4  11  15       2130.63       2164.85       124.27 o
   6  11  15        143.41         68.51        46.56 o
   8  11  15       3697.88       3861.33       179.47 o
  10  11  15        424.52        402.77        68.80 o
  12  11  15       3109.69       3052.55       194.68 o
 -11  12  15        530.38        471.72       141.41 o
  -9  12  15        260.58        240.98        93.83 o
  -7  12  15        720.09        712.29       202.91 o
  -5  12  15        116.30         87.54        61.36 o
  -3  12  15       1263.46       1276.81       117.47 o
  -1  12  15         36.83         -2.44        55.59 o
   1  12  15        655.99        776.50       101.41 o
   3  12  15       1957.98       1960.78       157.03 o
   5  12  15         44.39        -37.34        68.24 o
   7  12  15        164.69         60.90        68.16 o
   9  12  15        868.59        957.39       109.64 o
  -8  13  15       3155.93       3701.62       309.94 o
  -6  13  15        457.77        655.96       208.81 o
  -4  13  15       2003.55       1939.99       307.18 o
  -2  13  15        677.25        454.90       101.63 o
   0  13  15       6505.48       6993.44       281.98 o
   2  13  15        258.38        366.14        80.46 o
   4  13  15       4847.03       4956.52       253.37 o
   6  13  15        336.06        401.49        91.67 o
 -22   0  16       1630.58       2149.93       384.16 o
 -20   0  16       9177.63       9812.58       590.74 o
 -18   0  16        295.20        149.78       118.67 o
 -16   0  16      16392.21      16122.45       673.38 o
 -14   0  16         46.18        -24.51        63.92 o
 -12   0  16      30077.04      30245.83       553.62 o
 -10   0  16      15593.37      15774.12       291.76 o
  -8   0  16       7530.54       8196.04       191.38 o
  -6   0  16       8647.27       7909.06       175.46 o
  -4   0  16       3233.26       3046.42       102.78 o
  -2   0  16      56298.90      58543.46       714.71 o
   0   0  16      58661.49      59027.20       724.73 o
   2   0  16       5540.57       5261.82       218.22 o
   4   0  16      27840.34      27513.76       412.75 o
   6   0  16       3601.73       3053.35       126.11 o
   8   0  16       6912.69       6786.27       200.95 o
  10   0  16       2418.39       2220.22       126.24 o
  12   0  16        296.57        177.44        44.90 o
  14   0  16       6811.85       6260.67       282.69 o
  16   0  16       3868.00       3541.88       270.47 o
  18   0  16        830.58        894.20       136.46 o
  20   0  16       3672.15       4301.86       287.87 o
 -21   1  16        124.41        162.69        71.56 o
 -19   1  16        426.68        265.15       132.37 o
 -17   1  16       2437.28       2901.50       214.51 o
 -15   1  16       3808.48       3657.37       172.36 o
 -13   1  16          7.11        -36.13        37.40 o
 -11   1  16       1974.58       2060.15        76.79 o
  -9   1  16       1831.71       1898.43        68.87 o
  -7   1  16       1896.47       1895.38        64.76 o
  -5   1  16       7510.97       8244.54       121.13 o
  -3   1  16       1924.19       1910.28        69.22 o
  -1   1  16       5495.46       5636.23       102.19 o
   1   1  16      27790.55      28278.23       526.88 o
   3   1  16       4850.82       4740.37        99.57 o
   5   1  16       1982.57       2015.75        64.89 o
   7   1  16      14791.63      14704.55       185.30 o
   9   1  16       1295.97       1206.67        62.59 o
  11   1  16       1191.28        909.64        68.43 o
  13   1  16       3052.76       2945.99       115.77 o
  15   1  16        985.91       1052.00        94.95 o
  17   1  16       2219.01       2126.92       139.14 o
  19   1  16        321.54        247.96        79.61 o
  21   1  16        905.40        803.85        98.93 o
 -22   2  16        182.69        219.66       105.49 o
 -20   2  16       1884.80       2210.64       161.98 o
 -18   2  16        146.81         65.72       107.09 o
 -16   2  16       8156.97       8195.29       255.39 o
 -14   2  16       3242.61       3080.45       135.57 o
 -12   2  16      12638.08      12967.81       218.95 o
 -10   2  16       1299.04       1358.94        61.63 o
  -8   2  16      18384.82      18749.26       183.40 o
  -6   2  16       2338.73       2355.33        66.36 o
  -4   2  16      32281.12      32257.39       320.92 o
  -2   2  16        545.02        328.63        31.79 o
   0   2  16      47445.65      48279.92       419.41 o
   2   2  16       2264.53       2228.41        82.89 o
   4   2  16      55199.11      56197.91       422.57 o
   6   2  16       3243.90       3039.66        75.85 o
   8   2  16      16890.54      17001.21       205.40 o
  10   2  16        849.49        914.85        56.94 o
  12   2  16      12431.18      12639.94       228.75 o
  14   2  16        563.36        481.99        62.70 o
  16   2  16       6151.59       6290.76       225.00 o
  18   2  16       3493.41       3494.08       179.30 o
  20   2  16       1041.44        998.68       117.68 o
 -21   3  16        896.65        831.21       323.93 o
 -19   3  16        399.55        295.66        88.23 o
 -17   3  16       4924.58       5747.03       283.72 o
 -15   3  16        797.81        708.46        76.44 o
 -13   3  16       6685.46       6835.30       192.79 o
 -11   3  16         24.60         16.19        27.00 o
  -9   3  16        366.16        468.21        41.57 o
  -7   3  16       3173.27       3067.38        76.74 o
  -5   3  16       7444.89       7937.77       144.54 o
  -3   3  16      13995.08      13246.19       201.05 o
  -1   3  16       1657.43       1712.06        66.00 o
   1   3  16      20297.95      20651.01       255.12 o
   3   3  16       3636.18       3649.11        97.01 o
   5   3  16      18562.24      17590.42       206.66 o
   7   3  16       3991.91       3920.66        98.73 o
   9   3  16      16486.95      16617.50       212.96 o
  11   3  16       1564.63       1386.23        84.18 o
  13   3  16       5375.03       5871.41       150.99 o
  15   3  16       1372.42       1368.42        99.18 o
  17   3  16       7106.29       6848.99       240.32 o
  19   3  16        723.34        710.13        87.22 o
 -22   4  16          1.54       -197.73       197.73 o
 -20   4  16          6.00         17.16       126.45 o
 -18   4  16         27.88        -10.41        69.61 o
 -16   4  16        244.32        174.28        52.21 o
 -14   4  16       1533.03       1403.06        86.93 o
 -12   4  16       3966.29       4127.91       127.88 o
 -10   4  16        182.96        142.73        30.47 o
  -8   4  16       9801.50       9705.51       147.83 o
  -6   4  16       3108.41       2978.92        73.65 o
  -4   4  16      19986.51      19404.81       257.20 o
  -2   4  16       1836.51       1844.33        77.71 o
   0   4  16      16635.05      17072.91       303.77 o
   2   4  16        145.58        220.51        30.70 o
   4   4  16      15462.22      16183.09       204.02 o
   6   4  16         34.16         16.38        26.91 o
   8   4  16       6479.32       6579.55       157.07 o
  10   4  16       7802.95       7817.50       152.80 o
  12   4  16      11323.08      11516.93       205.83 o
  14   4  16       3997.26       4093.22       140.27 o
  16   4  16      10061.92       9949.45       256.37 o
  18   4  16        379.91        306.38        85.20 o
  20   4  16       1402.08       1608.48       219.71 o
 -21   5  16       2058.55       2126.45       354.01 o
 -19   5  16       3859.58       4176.50       227.26 o
 -17   5  16        839.02        727.35        95.45 o
 -15   5  16       8763.63       8809.79       288.43 o
 -13   5  16       9745.32       9367.12       184.05 o
 -11   5  16      21187.44      21148.84       265.49 o
  -9   5  16       1346.98       1185.01        69.53 o
  -7   5  16      12585.49      12723.43       159.92 o
  -5   5  16        933.40        923.59        51.22 o
  -3   5  16       8307.31       8263.35       140.35 o
  -1   5  16        264.30        200.77        33.62 o
   1   5  16      19905.40      20382.12       354.14 o
   3   5  16       5011.91       5144.75       125.05 o
   5   5  16      15496.97      15017.71       231.94 o
   7   5  16       3179.69       2830.64       104.16 o
   9   5  16       7866.23       8467.17       214.73 o
  11   5  16        355.11        364.78        45.35 o
  13   5  16       2668.35       2608.09       110.35 o
  15   5  16       4210.72       3944.49       161.15 o
  17   5  16       3588.79       3610.60       159.10 o
  19   5  16        355.07        311.60        71.56 o
 -20   6  16          8.71        -47.57        90.24 o
 -18   6  16        773.35        685.80       102.02 o
 -16   6  16        185.24        197.85        71.71 o
 -14   6  16       2636.63       2459.96       160.78 o
 -12   6  16       2146.77       1835.05       105.11 o
 -10   6  16       4655.91       4034.04       116.87 o
  -8   6  16       3626.05       3522.65        75.58 o
  -6   6  16       6331.91       6638.33       111.65 o
  -4   6  16         60.05         46.84        15.81 o
  -2   6  16         39.62         41.77        25.77 o
   0   6  16       2236.22       2168.24        77.04 o
   2   6  16        335.80        297.30        43.59 o
   4   6  16       1570.95       1451.14        77.62 o
   6   6  16       1778.13       1797.28        84.61 o
   8   6  16        212.53        210.90        34.15 o
  10   6  16         12.35        -25.13        30.97 o
  12   6  16          8.96         -1.77        46.41 o
  14   6  16       2324.37       2243.05       139.24 o
  16   6  16        117.45         76.14        50.24 o
  18   6  16        865.01        724.94       110.51 o
 -19   7  16        685.58        929.51       161.42 o
 -17   7  16        386.40        186.36       238.45 o
 -15   7  16       8521.46       8704.06       293.12 o
 -13   7  16        938.29        925.05       102.88 o
 -11   7  16      10422.37      11184.03       262.20 o
  -9   7  16       2323.18       2304.97        97.36 o
  -7   7  16      15297.82      15472.76       251.02 o
  -5   7  16      16381.28      16291.57       311.61 o
  -3   7  16       1888.05       1981.76        81.44 o
  -1   7  16      14494.96      14838.59       226.00 o
   1   7  16       5149.57       5060.39       137.25 o
   3   7  16       1027.22       1190.47        78.32 o
   5   7  16      11052.69      11364.34       212.54 o
   7   7  16        190.33        104.08        30.99 o
   9   7  16      21624.72      21290.06       295.44 o
  11   7  16       1640.58       1521.84        88.01 o
  13   7  16       7229.38       7206.64       189.98 o
  15   7  16        465.86        469.50        72.71 o
  17   7  16       8521.87       8194.48       323.47 o
 -18   8  16          7.75       -136.12       136.12 o
 -16   8  16         67.87        -63.80        81.74 o
 -14   8  16        814.68        515.10        73.29 o
 -12   8  16       2853.87       2686.66       157.75 o
 -10   8  16         40.07         -9.03        50.13 o
  -8   8  16        758.91        765.41        67.45 o
  -6   8  16       2611.87       2521.11       108.43 o
  -4   8  16       3336.86       3481.35       111.99 o
  -2   8  16        317.10        301.99        38.33 o
   0   8  16         22.92         64.64        26.54 o
   2   8  16         14.30         16.98        32.46 o
   4   8  16        111.18         61.41        35.23 o
   6   8  16       3761.29       3657.72       135.52 o
   8   8  16       3313.63       3393.59       123.73 o
  10   8  16       2128.26       2145.13       115.51 o
  12   8  16       2899.35       2920.51       180.25 o
  14   8  16        268.82        353.55        84.40 o
  16   8  16       1824.17       2011.56       167.70 o
 -17   9  16        424.50        350.88       232.98 o
 -15   9  16        811.94       1238.08       193.33 o
 -13   9  16       1487.53       1451.58       196.83 o
 -11   9  16       2336.23       2242.19       146.34 o
  -9   9  16       3925.18       4020.84       147.34 o
  -7   9  16       7712.63       7846.95       222.57 o
  -5   9  16       2642.79       2750.04       134.97 o
  -3   9  16       3092.67       3098.77       120.26 o
  -1   9  16        624.17        627.81        61.69 o
   1   9  16       9933.11       9381.35       178.45 o
   3   9  16        361.29        261.55        41.49 o
   5   9  16       7087.05       7414.05       190.31 o
   7   9  16       1854.32       1784.44       110.94 o
   9   9  16      10096.41      10604.54       242.46 o
  11   9  16        455.58        272.00        63.65 o
  13   9  16       8217.87       8999.74       320.90 o
  15   9  16         16.36        -35.20        81.41 o
 -16  10  16       1265.45       1543.69       223.32 o
 -14  10  16       4395.51       4612.96       529.93 o
 -12  10  16       4379.13       4353.52       322.97 o
 -10  10  16       1189.15       1206.29       114.84 o
  -8  10  16       5718.86       5986.10       187.56 o
  -6  10  16       1537.10       1673.87       119.65 o
  -4  10  16       1953.37       2171.84       135.72 o
  -2  10  16        199.72         -6.70        60.64 o
   0  10  16       1640.32       1492.18       173.49 o
   2  10  16        243.17        109.40        32.96 o
   4  10  16       1204.81       1242.57        80.42 o
   6  10  16       2564.77       2383.30       112.20 o
   8  10  16         65.06         -7.49        47.90 o
  10  10  16       3721.75       3856.97       199.91 o
  12  10  16       1117.56       1064.51       125.41 o
  14  10  16        907.09        862.82       118.18 o
 -13  11  16        837.94        860.61       534.39 o
 -11  11  16        104.33         42.90       169.45 o
  -9  11  16          8.17         67.84        91.37 o
  -7  11  16       1659.00       1654.60       139.15 o
  -5  11  16         54.94          9.29        47.07 o
  -3  11  16        355.58        246.23        57.35 o
  -1  11  16        168.48        119.35        83.57 o
   1  11  16       4306.37       4150.11       209.80 o
   3  11  16       2825.68       2727.69       143.12 o
   5  11  16       1138.86       1021.06        90.12 o
   7  11  16        800.41        757.26       104.37 o
   9  11  16        202.84        206.24        62.27 o
  11  11  16        374.65        274.77        60.76 o
 -10  12  16       1601.46       1401.03       202.78 o
  -8  12  16       3886.45       4059.95       314.83 o
  -6  12  16        321.01        184.04        71.43 o
  -4  12  16       1997.05       2112.91       144.71 o
  -2  12  16        772.09        616.99        90.70 o
   0  12  16       4167.54       4324.22       219.13 o
   2  12  16       3130.31       3149.55       158.72 o
   4  12  16       1138.61       1147.41       124.55 o
   6  12  16       1259.64       1069.57       124.94 o
   8  12  16       2022.41       2037.88       167.24 o
  -7  13  16        846.70       1339.57       288.39 o
  -5  13  16       2198.08       2283.19       343.70 o
  -3  13  16        300.34        360.28       233.12 o
  -1  13  16        403.01        473.72        87.10 o
   1  13  16        505.92        568.74        97.96 o
   3  13  16        145.66         42.15        65.34 o
   5  13  16        136.53        162.05        95.79 o
 -22   1  17       4423.52       5070.01       324.06 o
 -20   1  17       2786.85       3079.90       241.73 o
 -18   1  17       8481.95       9079.06       420.32 o
 -16   1  17       6384.53       6884.13       315.72 o
 -14   1  17       7740.52       7734.02       245.81 o
 -12   1  17        316.65        305.09        41.38 o
 -10   1  17      13851.20      14053.00       192.30 o
  -8   1  17       2816.94       2809.39        82.05 o
  -6   1  17      23223.14      23320.53       238.75 o
  -4   1  17       2927.34       3264.12        94.42 o
  -2   1  17      43310.48      42897.12       378.57 o
   0   1  17       3312.77       3720.67       136.46 o
   2   1  17      50181.61      49476.18       488.09 o
   4   1  17      16624.35      16958.08       221.27 o
   6   1  17       6333.84       5826.86       110.43 o
   8   1  17       8350.32       8491.18       168.16 o
  10   1  17       7809.14       7589.56       186.47 o
  12   1  17       3713.21       3708.85       140.04 o
  14   1  17       2810.72       2980.72       121.11 o
  16   1  17        750.69        393.25        83.41 o
  18   1  17       2529.95       2803.09       163.06 o
  20   1  17          5.38        -35.54        55.53 o
 -21   2  17          7.59         56.14        82.25 o
 -19   2  17        705.85        609.58       106.55 o
 -17   2  17       2117.01       2172.52       487.01 o
 -15   2  17        336.39        340.39        85.56 o
 -13   2  17       1061.76        996.66        78.83 o
 -11   2  17        277.27        203.37        34.95 o
  -9   2  17      10665.39      11196.33       157.50 o
  -7   2  17       6522.01       6314.52       120.98 o
  -5   2  17       1442.01       1704.90        77.92 o
  -3   2  17      10627.52      10102.25       171.39 o
  -1   2  17       5939.47       5726.55       149.51 o
   1   2  17      15501.51      15756.61       249.50 o
   3   2  17       3147.14       2914.81        88.87 o
   5   2  17      62986.31      63687.56       419.19 o
   7   2  17         52.06         13.00        28.60 o
   9   2  17      21482.75      20937.79       252.41 o
  11   2  17        488.74        465.38        55.10 o
  13   2  17       8637.01       8472.31       218.09 o
  15   2  17       1068.45       1222.78       104.58 o
  17   2  17         64.16         63.05        51.27 o
  19   2  17       4458.07       4655.61       211.72 o
 -22   3  17        116.39         55.92       121.08 o
 -20   3  17       1882.70       1957.44       317.49 o
 -18   3  17        488.10        585.42       104.07 o
 -16   3  17       1427.16       1298.97       104.05 o
 -14   3  17       2054.62       2144.58       127.19 o
 -12   3  17      11208.17      11149.84       200.74 o
 -10   3  17        120.63         76.92        26.46 o
  -8   3  17      28940.02      29129.24       292.22 o
  -6   3  17       4441.04       4347.36        95.33 o
  -4   3  17      36309.19      36118.10       344.86 o
  -2   3  17      12467.27      11832.96       249.86 o
   0   3  17       8981.08       8369.13       154.00 o
   2   3  17       2170.47       2055.59        79.65 o
   4   3  17      20306.20      20611.45       239.32 o
   6   3  17      13688.25      13997.50       181.94 o
   8   3  17        411.33        386.22        42.06 o
  10   3  17      16421.75      16602.69       234.95 o
  12   3  17       2911.64       2957.16       107.58 o
  14   3  17      15471.14      16117.96       284.16 o
  16   3  17        603.41        668.80        86.22 o
  18   3  17       4795.23       4946.29       211.81 o
  20   3  17        173.29        -12.11        66.75 o
 -21   4  17         23.28        116.66       175.45 o
 -19   4  17       6222.63       6216.78       533.24 o
 -17   4  17         74.52        126.60        59.22 o
 -15   4  17       5768.53       5853.31       165.87 o
 -13   4  17        777.40        744.59        64.17 o
 -11   4  17       4606.70       4536.67       121.83 o
  -9   4  17       3452.87       3190.52        98.47 o
  -7   4  17      15290.10      15419.17       188.32 o
  -5   4  17       2630.19       2452.94        85.10 o
  -3   4  17      16173.03      16465.19       219.65 o
  -1   4  17       9557.97       9667.72       217.02 o
   1   4  17      15574.89      15786.18       215.60 o
   3   4  17        944.74        968.02        55.03 o
   5   4  17      17382.64      17930.50       246.04 o
   7   4  17        662.77        551.61        58.78 o
   9   4  17      12088.85      11494.26       210.71 o
  11   4  17        525.77        376.81        41.92 o
  13   4  17       3996.59       4163.32       129.91 o
  15   4  17         86.86         43.18        45.48 o
  17   4  17       3461.06       3865.02       168.29 o
  19   4  17        417.00        411.16        90.68 o
 -20   5  17          5.73        -42.33        80.72 o
 -18   5  17         72.64         61.83        62.17 o
 -16   5  17        166.52         37.84        79.48 o
 -14   5  17        903.78        925.42        65.85 o
 -12   5  17        645.42        562.63        65.08 o
 -10   5  17      12247.54      11932.69       204.76 o
  -8   5  17       4263.51       4109.18        96.40 o
  -6   5  17       2372.09       2201.59        70.55 o
  -4   5  17       7408.25       7325.62       140.58 o
  -2   5  17        361.28        342.19        43.45 o
   0   5  17       8590.95       8262.01       155.21 o
   2   5  17         47.86         46.04        28.45 o
   4   5  17         30.51         11.52        30.29 o
   6   5  17       1174.62       1071.30        66.95 o
   8   5  17         27.18         12.32        38.47 o
  10   5  17       1838.54       1729.03        98.69 o
  12   5  17        299.32        186.19        40.56 o
  14   5  17       5359.66       5146.95       209.05 o
  16   5  17       1136.11       1095.16        89.39 o
  18   5  17       1034.21        966.06       107.77 o
 -19   6  17       5215.53       5604.26       380.85 o
 -17   6  17        388.87        458.34        84.22 o
 -15   6  17       6603.92       6730.88       267.68 o
 -13   6  17        909.93        908.52       103.08 o
 -11   6  17      14345.55      14149.47       206.52 o
  -9   6  17        607.77        569.47        44.73 o
  -7   6  17       9002.42       9221.10       155.73 o
  -5   6  17        599.52        566.19        36.86 o
  -3   6  17      13632.72      13959.78       277.07 o
  -1   6  17       2241.33       2316.21        91.51 o
   1   6  17       2742.29       2896.85       106.36 o
   3   6  17       8906.01       9199.43       206.03 o
   5   6  17      15791.14      16460.44       305.11 o
   7   6  17       3615.03       3333.97       115.62 o
   9   6  17       1328.89       1341.95        77.38 o
  11   6  17       2862.30       2855.13       124.96 o
  13   6  17      16067.44      16831.24       391.33 o
  15   6  17        400.84        506.08        68.56 o
  17   6  17       6074.32       6292.43       228.40 o
 -18   7  17         81.62        152.84        86.71 o
 -16   7  17         62.06         -2.01        58.31 o
 -14   7  17       2150.82       1650.24       135.79 o
 -12   7  17         55.73         29.34        52.38 o
 -10   7  17        697.20        499.18        61.23 o
  -8   7  17          1.18        -41.23        41.23 o
  -6   7  17        855.63        998.31        49.91 o
  -4   7  17          2.96         26.30        39.40 o
  -2   7  17       7593.83       7627.47       164.25 o
   0   7  17       1796.52       1825.31        95.65 o
   2   7  17         11.94         52.89        42.04 o
   4   7  17        432.25        398.78        54.59 o
   6   7  17       5270.74       5679.12       188.93 o
   8   7  17       1785.57       1651.15        96.42 o
  10   7  17       6591.57       6718.70       189.82 o
  12   7  17        712.54        599.21        67.03 o
  14   7  17       2902.90       2752.48       149.43 o
  16   7  17         45.14        -62.97        62.97 o
 -17   8  17         80.34         58.68        97.60 o
 -15   8  17       1518.07       1458.22       188.32 o
 -13   8  17        279.32        343.73       110.95 o
 -11   8  17       6740.62       6655.77       257.25 o
  -9   8  17         81.80         89.70        35.84 o
  -7   8  17      27306.61      27111.21       347.52 o
  -5   8  17       2045.94       2001.90       154.81 o
  -3   8  17      10397.04      10480.10       207.08 o
  -1   8  17        388.99        350.49        40.68 o
   1   8  17      16980.99      16662.84       232.87 o
   3   8  17        639.17        592.44        52.11 o
   5   8  17       5053.39       5115.45       177.92 o
   7   8  17        284.39        298.41        44.70 o
   9   8  17       8714.96       8650.05       199.69 o
  11   8  17       5772.83       5914.09       192.00 o
  13   8  17      10845.28      11739.12       359.88 o
  15   8  17       1993.22       1825.66       153.82 o
 -16   9  17          0.38        108.62       147.08 o
 -14   9  17       2176.68       2178.75       370.97 o
 -12   9  17       1209.47       1248.26       214.77 o
 -10   9  17       3191.26       3476.79       185.04 o
  -8   9  17       1281.66       1341.37        94.66 o
  -6   9  17       1577.86       1836.18        98.56 o
  -4   9  17       1640.20       1711.53       152.47 o
  -2   9  17        369.30        322.10        43.39 o
   0   9  17          3.05        -58.51        58.51 o
   2   9  17        892.12        716.03        65.67 o
   4   9  17       1052.58       1148.15        87.69 o
   6   9  17       2940.73       3195.76       147.92 o
   8   9  17        528.59        492.58        64.32 o
  10   9  17       5116.35       5722.59       239.41 o
  12   9  17        822.43        762.71       105.85 o
  14   9  17       3791.69       4400.47       234.74 o
 -15  10  17       2216.03       2735.96       600.85 o
 -13  10  17        281.70        331.77       132.76 o
 -11  10  17       3591.31       3526.17       290.10 o
  -9  10  17       1359.40       1309.04       125.43 o
  -7  10  17       4596.79       4975.50       194.50 o
  -5  10  17         16.78         -1.33        49.31 o
  -3  10  17       2198.29       2162.88       179.51 o
  -1  10  17        444.17        187.43        62.93 o
   1  10  17       4194.88       4005.63       202.95 o
   3  10  17        162.89        217.45        43.81 o
   5  10  17       4296.97       4269.56       149.16 o
   7  10  17        592.50        430.65        63.48 o
   9  10  17       1851.41       2094.61       144.33 o
  11  10  17        369.39        325.73       109.80 o
  13  10  17       1143.32       1232.31       127.64 o
 -12  11  17        180.82        195.66        93.80 o
 -10  11  17       4371.02       4605.78       331.65 o
  -8  11  17       1266.85       1176.98       118.82 o
  -6  11  17       4237.66       4352.77       329.38 o
  -4  11  17       1443.30       1451.34       138.66 o
  -2  11  17       2384.50       2188.95       148.72 o
   0  11  17        462.25        534.89        84.90 o
   2  11  17       2405.93       2343.05       174.92 o
   4  11  17         51.71        -41.50        49.62 o
   6  11  17        901.51        726.06       102.79 o
   8  11  17         31.36        -73.61        73.61 o
  10  11  17       1236.63       1222.69       123.76 o
  -9  12  17        166.90        177.91       104.31 o
  -7  12  17       1024.35       1235.84       177.10 o
  -5  12  17        706.87        820.00       129.60 o
  -3  12  17        179.62         54.48        80.71 o
  -1  12  17       2060.48       2243.41       161.48 o
   1  12  17        426.75        455.77        93.59 o
   3  12  17       1603.48       1339.50       137.81 o
   5  12  17        207.58        143.11        62.47 o
   7  12  17          7.15        -51.22        67.70 o
   9  12  17         12.77        -14.49        63.34 o
  -6  13  17       2039.14       1794.50       316.67 o
  -4  13  17        611.22        750.17       224.39 o
  -2  13  17       3703.29       3579.30       273.95 o
   0  13  17        873.43        913.69       114.94 o
   2  13  17       5295.60       5752.12       273.17 o
   4  13  17        658.06        675.93       110.96 o
 -22   0  18      14755.40      16132.43       810.02 o
 -20   0  18         80.00        377.70       172.23 o
 -18   0  18      12796.00      14340.54       695.57 o
 -16   0  18        207.70        167.45       103.36 o
 -14   0  18      30534.22      31557.54       909.28 o
 -12   0  18         14.85         41.12        80.60 o
 -10   0  18      12247.97      12837.40       264.24 o
  -8   0  18       1606.57       1565.19        89.00 o
  -6   0  18       7882.44       7930.25       182.16 o
  -4   0  18        684.19        797.39        60.99 o
  -2   0  18      27200.74      27150.37       665.47 o
   0   0  18       9187.99       8871.38       302.24 o
   2   0  18      36394.33      37000.85       534.08 o
   4   0  18       1762.70       2216.78       112.55 o
   6   0  18      16229.46      16865.71       479.79 o
   8   0  18        170.37        155.97        60.69 o
  10   0  18       3971.92       3891.20       275.69 o
  12   0  18       5034.06       4842.83       204.31 o
  14   0  18       1475.77       1469.03       118.85 o
  16   0  18         16.27        -32.34        81.18 o
  18   0  18       2789.81       2504.18       228.09 o
  20   0  18        144.14        -20.55       184.29 o
 -21   1  18          0.20         11.37        77.75 o
 -19   1  18          3.41          4.87        83.51 o
 -17   1  18        162.04        203.65        85.89 o
 -15   1  18        283.52        245.02        73.77 o
 -13   1  18          0.33        -57.06        57.06 o
 -11   1  18      11484.64      11822.89       212.47 o
  -9   1  18         27.10         -0.92        25.58 o
  -7   1  18        907.15        845.34        43.67 o
  -5   1  18       2033.38       2051.78        73.32 o
  -3   1  18        120.95         32.81        22.19 o
  -1   1  18        989.86        851.09        64.06 o
   1   1  18       5547.25       5338.63       173.21 o
   3   1  18      13783.21      13717.27       209.66 o
   5   1  18      38347.08      40160.07       354.03 o
   7   1  18       4724.74       4699.55       121.79 o
   9   1  18       4165.36       3907.84       132.23 o
  11   1  18       1627.03       1522.14        90.30 o
  13   1  18       2815.38       2690.59       127.14 o
  15   1  18       2075.14       1947.73       130.71 o
  17   1  18         19.97        -60.88        60.88 o
  19   1  18        585.71        521.91        83.64 o
 -22   2  18       2006.03       1879.30       300.59 o
 -20   2  18        265.26        242.86        81.66 o
 -18   2  18       2545.74       2587.84       213.05 o
 -16   2  18        976.35        857.41        90.83 o
 -14   2  18       6733.31       6681.86       229.97 o
 -12   2  18        432.63        448.20        48.34 o
 -10   2  18      16694.14      17087.88       226.42 o
  -8   2  18         81.13         38.01        26.14 o
  -6   2  18      22636.70      23949.63       254.36 o
  -4   2  18         75.25         69.56        30.15 o
  -2   2  18       7279.05       6168.83       159.14 o
   0   2  18        162.57        256.10        46.01 o
   2   2  18      15773.78      15599.78       209.89 o
   4   2  18         55.51         40.01        17.70 o
   6   2  18      33969.67      33460.53       271.31 o
   8   2  18        991.85        973.32        56.33 o
  10   2  18      20647.64      21555.02       320.89 o
  12   2  18        679.05        655.52        68.90 o
  14   2  18      11116.60      10887.51       257.95 o
  16   2  18        506.89        484.09        83.11 o
  18   2  18       3597.09       3414.17       181.00 o
  20   2  18       2247.84       2148.13       171.07 o
 -21   3  18       3075.42       3551.58       420.46 o
 -19   3  18       2199.42       2423.71       268.69 o
 -17   3  18          3.68         70.35       112.57 o
 -15   3  18       4887.97       5001.77       199.37 o
 -13   3  18       1131.12       1157.19        77.47 o
 -11   3  18       6777.33       6994.64       149.80 o
  -9   3  18       1458.62       1361.57        69.42 o
  -7   3  18       5434.64       5739.84       121.17 o
  -5   3  18        787.57        676.33        54.10 o
  -3   3  18       6817.76       7373.62       144.42 o
  -1   3  18      16140.91      15432.33       194.15 o
   1   3  18       4165.36       4443.99       118.09 o
   3   3  18      12724.29      12838.24       186.07 o
   5   3  18      24508.87      25333.97       292.59 o
   7   3  18      12695.95      12559.05       233.44 o
   9   3  18       6494.88       6458.98       144.72 o
  11   3  18       2219.34       2237.02       101.28 o
  13   3  18       2376.45       2208.22       107.15 o
  15   3  18       1542.23       1471.61       117.48 o
  17   3  18        186.72        167.70        66.48 o
  19   3  18        674.83        597.71        88.58 o
 -20   4  18        321.39        244.24       170.25 o
 -18   4  18         11.22        137.12       127.72 o
 -16   4  18        884.56        881.68        94.81 o
 -14   4  18       1495.18       1409.92       124.25 o
 -12   4  18       3358.88       3165.92       118.58 o
 -10   4  18      11377.89      10962.49       188.22 o
  -8   4  18       2945.09       3033.47        89.69 o
  -6   4  18      17805.47      17526.88       204.92 o
  -4   4  18        988.55        913.83        62.36 o
  -2   4  18      12169.99      12707.83       195.14 o
   0   4  18      12151.78      12466.08       247.16 o
   2   4  18      10266.80      10497.55       199.24 o
   4   4  18       2663.56       2433.52        86.48 o
   6   4  18         67.68         56.85        33.75 o
   8   4  18       5394.88       5262.77       141.01 o
  10   4  18       7047.88       7529.17       163.41 o
  12   4  18       7283.36       7232.13       242.22 o
  14   4  18       5705.20       5709.25       217.19 o
  16   4  18       3035.19       3015.33       147.88 o
  18   4  18       5299.50       5476.53       238.70 o
 -19   5  18       2860.54       2833.98       226.43 o
 -17   5  18       4718.38       4951.19       244.50 o
 -15   5  18       2100.45       1921.18       208.92 o
 -13   5  18      18022.08      17765.40       268.32 o
 -11   5  18       5415.98       5234.53       144.05 o
  -9   5  18       1613.17       1727.27        72.30 o
  -7   5  18         34.43         44.86        22.75 o
  -5   5  18      10594.34      10616.16       176.40 o
  -3   5  18        224.14        215.75        35.44 o
  -1   5  18       5675.72       5878.35       147.69 o
   1   5  18       3783.20       3829.00       130.94 o
   3   5  18       6308.20       6777.91       195.12 o
   5   5  18       1441.68       1273.45        78.38 o
   7   5  18       3401.07       3237.79       125.07 o
   9   5  18        173.36        257.33        73.30 o
  11   5  18       8847.53       9041.46       204.02 o
  13   5  18       7186.19       6808.70       205.81 o
  15   5  18        804.54        939.31        98.83 o
  17   5  18       1818.46       1910.54       185.88 o
 -20   6  18         70.79        156.27        90.88 o
 -18   6  18         72.61        -43.08        66.82 o
 -16   6  18        297.76        262.84        66.44 o
 -14   6  18         88.78        -46.14        63.88 o
 -12   6  18        755.86        587.70        44.63 o
 -10   6  18        378.12        274.68        39.64 o
  -8   6  18        953.87        971.65        54.93 o
  -6   6  18          5.47        -23.35        24.04 o
  -4   6  18        361.35        256.76        39.66 o
  -2   6  18         23.12          4.84        29.79 o
   0   6  18       1719.21       1589.45        80.00 o
   2   6  18       1054.26        991.83        80.17 o
   4   6  18        164.95        119.05        39.15 o
   6   6  18       1469.26       1303.50        75.53 o
   8   6  18         22.91        -33.49        33.49 o
  10   6  18        404.02        307.86        44.72 o
  12   6  18         94.65          3.83        44.75 o
  14   6  18        305.42        196.70        59.12 o
  16   6  18        233.75        112.24        61.95 o
  18   6  18        473.25        349.61        82.17 o
 -19   7  18       1086.22       1000.76       176.54 o
 -17   7  18        183.92         78.84       157.83 o
 -15   7  18       1470.77       1634.01       140.29 o
 -13   7  18       6057.14       6220.12       250.97 o
 -11   7  18      10301.38      10192.52       308.69 o
  -9   7  18      12708.69      13076.28       250.25 o
  -7   7  18       9970.24      10183.55       140.31 o
  -5   7  18      20191.39      20409.04       256.54 o
  -3   7  18      22357.06      21855.75       268.23 o
  -1   7  18       1472.67       1518.43        88.21 o
   1   7  18      12692.73      13346.98       252.67 o
   3   7  18       6370.14       6464.98       200.85 o
   5   7  18       4493.15       4890.99       207.24 o
   7   7  18       2296.76       2167.85       109.69 o
   9   7  18          4.51        -45.42        45.42 o
  11   7  18      14452.73      15041.42       293.88 o
  13   7  18       3664.39       3634.68       190.07 o
  15   7  18       5481.78       5433.04       208.65 o
  17   7  18       2047.61       2249.09       172.74 o
 -18   8  18         86.07        -97.24        97.24 o
 -16   8  18        244.80         62.40        96.93 o
 -14   8  18        810.71        758.55        92.71 o
 -12   8  18         45.93          9.04        52.08 o
 -10   8  18       1114.50       1185.46       114.47 o
  -8   8  18        166.52         98.44        39.03 o
  -6   8  18       3475.50       3486.85        95.30 o
  -4   8  18       2832.95       2922.49       133.86 o
  -2   8  18        925.57       1019.69        76.40 o
   0   8  18       3095.72       3106.67       107.68 o
   2   8  18       1772.46       1760.32        85.03 o
   4   8  18         72.12         86.92        40.99 o
   6   8  18       4114.29       4262.50       243.64 o
   8   8  18        428.23        440.15        63.39 o
  10   8  18       4518.36       4670.90       173.55 o
  12   8  18         67.01        -15.92        73.04 o
  14   8  18       2380.80       2164.52       164.09 o
  16   8  18        210.87        344.61       104.51 o
 -15   9  18       1288.07       1197.50       510.02 o
 -13   9  18        107.78        169.49       123.35 o
 -11   9  18       5950.23       5625.41       270.26 o
  -9   9  18        389.44        462.00        62.20 o
  -7   9  18       1375.06       1629.12       108.01 o
  -5   9  18        387.32        419.72        60.27 o
  -3   9  18       5312.92       5386.21       231.19 o
  -1   9  18       3111.67       3274.09       141.25 o
   1   9  18       6009.85       6161.57       141.81 o
   3   9  18       4643.87       4443.99       139.03 o
   5   9  18      10973.91      10944.21       240.64 o
   7   9  18       3604.32       3645.67       162.66 o
   9   9  18       1475.05       1537.68       102.05 o
  11   9  18       7313.98       7983.30       289.61 o
  13   9  18       1730.54       1707.60       148.03 o
 -14  10  18       3802.95       4097.59       327.24 o
 -12  10  18       1077.38       1250.25       189.69 o
 -10  10  18       5841.70       6443.51       260.84 o
  -8  10  18       1239.57       1575.11       144.02 o
  -6  10  18       7534.96       7468.94       226.39 o
  -4  10  18        357.93        298.93        60.99 o
  -2  10  18       9118.59       9038.67       292.38 o
   0  10  18       1005.80        352.45       140.27 o
   2  10  18       2870.88       2891.25       166.11 o
   4  10  18         98.19        193.09        50.60 o
   6  10  18        820.04        700.75        69.91 o
   8  10  18        303.26        148.99        70.81 o
  10  10  18        471.12        349.17        90.74 o
  12  10  18        272.58        265.64        77.36 o
 -11  11  18        904.20        839.01       155.50 o
  -9  11  18         76.88         48.89        82.55 o
  -7  11  18          1.03         -2.06        57.20 o
  -5  11  18       1879.36       1701.94       186.40 o
  -3  11  18         51.73          7.03        54.99 o
  -1  11  18        552.25        530.49        84.52 o
   1  11  18         25.73         25.69        56.63 o
   3  11  18       3090.50       3057.01       155.38 o
   5  11  18        367.61        285.55        99.78 o
   7  11  18       1145.42       1415.19       141.26 o
   9  11  18        978.11        969.98       104.31 o
  11  11  18        427.69        141.40       130.04 o
 -10  12  18       2067.62       2209.29       280.14 o
  -8  12  18        529.98        341.43       166.88 o
  -6  12  18       2558.27       3022.99       374.38 o
  -4  12  18          5.57       -158.61       158.61 o
  -2  12  18       4074.42       4426.23       220.86 o
   0  12  18        711.12        739.28       122.18 o
   2  12  18       4235.56       4159.07       185.05 o
   4  12  18          0.61        -57.75        69.74 o
   6  12  18       2166.60       2430.46       183.48 o
   8  12  18        408.00        282.66        79.75 o
  -5  13  18         52.94         50.19       137.18 o
  -3  13  18       1111.61       1271.71       165.81 o
  -1  13  18        420.97        436.09        93.75 o
   1  13  18        413.58        265.92        71.52 o
   3  13  18          5.91        177.27        96.71 o
 -20   1  19       2203.95       2155.84       207.75 o
 -18   1  19       6359.41       6711.41       358.19 o
 -16   1  19       6086.39       6908.80       326.35 o
 -14   1  19       5619.58       5905.27       333.17 o
 -12   1  19       5313.64       5471.73       151.88 o
 -10   1  19       4547.61       4759.78       133.69 o
  -8   1  19         66.43         66.40        24.29 o
  -6   1  19       7466.84       7336.35       139.74 o
  -4   1  19       3857.62       3549.64        95.53 o
  -2   1  19        221.23        210.79        31.05 o
   0   1  19      33819.71      34280.55       382.89 o
   2   1  19       3026.36       3259.99       103.09 o
   4   1  19      13383.49      13180.44       328.64 o
   6   1  19      13673.44      14013.87       287.63 o
   8   1  19       4618.04       4317.23       164.42 o
  10   1  19       6446.62       6808.40       180.48 o
  12   1  19       2703.09       2519.00       120.10 o
  14   1  19      12706.58      12846.78       279.89 o
  16   1  19       2924.51       2799.82       160.46 o
  18   1  19       2834.72       2726.97       166.45 o
 -21   2  19        719.74        761.30       209.40 o
 -19   2  19        492.85        482.55       106.89 o
 -17   2  19       1356.25       1341.74       152.57 o
 -15   2  19       4565.41       4496.25       250.73 o
 -13   2  19       4946.23       5228.52       180.76 o
 -11   2  19      11003.13      11066.90       192.29 o
  -9   2  19        340.40        335.54        42.35 o
  -7   2  19       5556.45       5493.43       123.59 o
  -5   2  19        599.42        490.86        47.10 o
  -3   2  19       1308.46       1290.96        94.49 o
  -1   2  19      13588.43      13258.01       218.10 o
   1   2  19        484.65        400.04        38.55 o
   3   2  19      22671.82      22090.94       256.24 o
   5   2  19       2354.08       2715.12        79.57 o
   7   2  19      47396.94      47351.71       354.21 o
   9   2  19        269.18        186.64        56.11 o
  11   2  19       7755.83       7801.71       203.07 o
  13   2  19       1333.18       1100.15       102.04 o
  15   2  19       3449.97       3228.00       169.71 o
  17   2  19        527.20        577.02       120.51 o
  19   2  19         55.60         64.09        54.17 o
 -20   3  19        258.13         54.11       133.97 o
 -18   3  19       1939.26       2096.79       188.12 o
 -16   3  19          0.80        -13.54        58.83 o
 -14   3  19      10337.71      10205.76       239.36 o
 -12   3  19        540.58        589.39        59.48 o
 -10   3  19       8800.83       8405.36       163.68 o
  -8   3  19       2519.57       2514.64        92.22 o
  -6   3  19      26781.81      26175.18       265.19 o
  -4   3  19       1403.51       1200.79        68.28 o
  -2   3  19      20817.86      19955.34       249.08 o
   0   3  19        320.31        307.72        29.31 o
   2   3  19      21244.91      20597.70       264.72 o
   4   3  19       5019.75       4888.92       110.74 o
   6   3  19       9877.62       9754.38       172.41 o
   8   3  19       9109.68       8926.18       166.56 o
  10   3  19       3025.94       3292.70       119.18 o
  12   3  19      12653.86      12493.66       241.84 o
  14   3  19       1607.00       1801.72       127.09 o
  16   3  19       4436.90       4574.33       277.96 o
  18   3  19        275.48        252.80        96.03 o
 -19   4  19         62.01        152.79        93.46 o
 -17   4  19       6199.04       6232.23       321.81 o
 -15   4  19          1.12        -48.84        58.48 o
 -13   4  19       6736.47       6738.55       179.27 o
 -11   4  19         10.49        -25.42        31.19 o
  -9   4  19        242.37        281.49        33.90 o
  -7   4  19        153.30        129.83        28.41 o
  -5   4  19       6229.75       6564.93       151.71 o
  -3   4  19         26.65         25.22        29.01 o
  -1   4  19      10958.05      10622.42       261.85 o
   1   4  19       1779.73       1777.47       105.66 o
   3   4  19       9394.25       9425.39       232.61 o
   5   4  19         51.70         75.31        35.36 o
   7   4  19       1662.20       1642.18        78.46 o
   9   4  19         26.20         21.13        31.55 o
  11   4  19      12739.75      12651.27       240.45 o
  13   4  19        829.41        889.44        88.93 o
  15   4  19       4331.59       4522.86       178.65 o
  17   4  19        537.69        526.47        97.00 o
  19   4  19       2264.52       2232.55       185.36 o
 -20   5  19        678.49        436.93       120.29 o
 -18   5  19         30.26        -39.03        87.85 o
 -16   5  19        111.78         55.86        57.78 o
 -14   5  19        450.99        219.74        43.40 o
 -12   5  19       1134.45       1066.73        70.76 o
 -10   5  19        232.04        183.67        43.35 o
  -8   5  19       5680.88       5595.78       120.44 o
  -6   5  19       3993.02       3930.10       122.09 o
  -4   5  19          4.87         17.17        28.42 o
  -2   5  19      15059.15      14843.00       252.32 o
   0   5  19        185.19        192.77        58.38 o
   2   5  19       5683.45       5660.20       180.47 o
   4   5  19        213.66        156.91        42.34 o
   6   5  19       1839.36       1562.94        88.75 o
   8   5  19        500.79        508.10        57.32 o
  10   5  19        331.81        200.11        43.16 o
  12   5  19       5261.18       5197.95       179.67 o
  14   5  19         73.99          3.95        45.35 o
  16   5  19       3418.13       3126.27       154.19 o
  18   5  19       4006.31       3819.50       204.59 o
 -19   6  19        817.84        647.38       159.04 o
 -17   6  19       6394.69       6258.98       286.51 o
 -15   6  19        395.63        253.83        64.75 o
 -13   6  19       9314.64       9710.34       365.74 o
 -11   6  19         43.88         56.74        31.61 o
  -9   6  19       8637.90       8724.23       162.52 o
  -7   6  19        103.98         55.06        21.14 o
  -5   6  19      31939.39      31757.18       306.06 o
  -3   6  19          1.08        -10.67        28.59 o
  -1   6  19       6714.13       6697.98       172.80 o
   1   6  19        901.14        911.57        78.62 o
   3   6  19      13210.94      12969.64       305.23 o
   5   6  19         67.08         33.79        41.03 o
   7   6  19       1852.78       1975.15        93.69 o
   9   6  19         11.97        -12.42        34.57 o
  11   6  19       4910.08       4907.86       172.19 o
  13   6  19         16.50        -47.20        47.20 o
  15   6  19       6492.94       7083.82       221.40 o
  17   6  19          5.80        -63.20        63.20 o
 -18   7  19         57.34        -47.14       103.51 o
 -16   7  19        806.19        592.48        89.26 o
 -14   7  19        211.46        156.95        80.49 o
 -12   7  19        634.04        560.72        90.43 o
 -10   7  19         22.63         72.28        47.90 o
  -8   7  19        162.69        213.61        25.38 o
  -6   7  19        825.24        847.12        49.52 o
  -4   7  19         14.39         43.37        30.84 o
  -2   7  19        527.87        516.52        64.60 o
   0   7  19          6.67         60.20        37.68 o
   2   7  19        680.14        722.80        77.81 o
   4   7  19        210.96        206.34        65.34 o
   6   7  19        530.74        558.53       101.48 o
   8   7  19       1551.81       1824.53       105.03 o
  10   7  19        490.83        435.60        66.17 o
  12   7  19       1793.17       1629.45       105.59 o
  14   7  19         48.69         10.02        64.48 o
  16   7  19        612.25        590.37        86.76 o
 -17   8  19        118.14         27.54        94.63 o
 -15   8  19        404.04        472.04       125.43 o
 -13   8  19       4370.89       4078.27       209.85 o
 -11   8  19        498.07        419.68        95.18 o
  -9   8  19       9008.13       9518.28       243.42 o
  -7   8  19          5.28         90.03        46.54 o
  -5   8  19      17436.98      17184.68       319.36 o
  -3   8  19      10050.34      10062.53       234.98 o
  -1   8  19      27413.67      26674.80       306.02 o
   1   8  19       1279.85       1290.94        80.32 o
   3   8  19       9392.99      10002.68       259.36 o
   5   8  19        726.07        705.54        93.31 o
   7   8  19       7906.83       7977.95       339.92 o
   9   8  19        214.94        115.29        45.87 o
  11   8  19      10508.63      10654.44       266.60 o
  13   8  19        738.14        554.70        87.28 o
  15   8  19       7117.26       7290.86       299.88 o
 -16   9  19        775.65        637.61       139.85 o
 -14   9  19        215.65        361.80       140.43 o
 -12   9  19       2074.05       2131.26       153.89 o
 -10   9  19        970.84        978.11       112.80 o
  -8   9  19       3284.78       3684.44       158.63 o
  -6   9  19       6501.72       6580.92       211.12 o
  -4   9  19       1110.55       1058.75       125.16 o
  -2   9  19       5958.64       6281.89       242.27 o
   0   9  19        376.05        387.07        54.57 o
   2   9  19       4391.98       4566.20       135.01 o
   4   9  19        419.14        361.74        68.18 o
   6   9  19        784.21        862.14        87.94 o
   8   9  19         60.78         35.09        44.33 o
  10   9  19       1261.94       1396.87       207.98 o
  12   9  19        308.93        401.01        87.51 o
  14   9  19        356.27        294.52        84.89 o
 -13  10  19       1744.72       1523.32       301.34 o
 -11  10  19        606.51        443.33       226.37 o
  -9  10  19       2072.38       2132.27       171.94 o
  -7  10  19        873.33       1040.13        93.65 o
  -5  10  19       1189.81       1219.70       110.83 o
  -3  10  19        708.66        512.57        82.68 o
  -1  10  19       4798.95       4950.81       223.89 o
   1  10  19        128.17          7.58        59.69 o
   3  10  19       8903.05       8693.40       255.90 o
   5  10  19        638.48        671.15        78.95 o
   7  10  19       4657.67       4959.53       204.89 o
   9  10  19        250.95        136.20        55.18 o
  11  10  19       2105.15       1934.56       152.58 o
 -12  11  19       2413.81       2565.49       269.54 o
 -10  11  19        820.15        733.66       149.94 o
  -8  11  19       4107.65       4313.23       223.06 o
  -6  11  19       5844.48       5896.49       260.63 o
  -4  11  19       1496.05       1644.46       132.21 o
  -2  11  19       1877.96       1698.39       137.16 o
   0  11  19       4527.10       4196.89       262.70 o
   2  11  19       1311.47       1443.52       113.72 o
   4  11  19        304.86        239.65        57.12 o
   6  11  19       1361.41       1302.54       137.70 o
   8  11  19        145.85         80.46        54.31 o
  10  11  19        107.13         85.80        60.86 o
  -9  12  19         92.09       -105.31       109.86 o
  -7  12  19          4.23         25.00        96.82 o
  -5  12  19        272.80        315.76        96.62 o
  -3  12  19       1757.38       1595.65       137.16 o
  -1  12  19        512.83        514.55        91.10 o
   1  12  19        952.65        938.14        96.79 o
   3  12  19        347.32        227.53       111.69 o
   5  12  19        256.62        299.38       103.56 o
   7  12  19         29.92        -75.80        75.80 o
 -20   0  20       9336.96       9876.61       615.01 o
 -18   0  20        140.19         45.00       114.94 o
 -16   0  20      14138.55      15134.42       690.64 o
 -14   0  20        200.12        179.82       126.70 o
 -12   0  20      26323.04      26024.90       576.37 o
 -10   0  20        978.67       1197.41       121.57 o
  -8   0  20       7189.79       7496.69       200.36 o
  -6   0  20          6.14         46.80        28.10 o
  -4   0  20      13593.27      13869.21       217.01 o
  -2   0  20       5595.51       5612.13       205.03 o
   0   0  20       5286.03       5113.73       241.83 o
   2   0  20         86.57        -13.56       119.89 o
   4   0  20       8893.95       9216.32       331.74 o
   6   0  20       5726.72       5887.70       418.78 o
   8   0  20      13498.02      14523.24       440.29 o
  10   0  20       6051.36       6528.10       305.58 o
  12   0  20      11938.23      12708.61       442.81 o
  14   0  20       8116.83       7549.53       360.04 o
  16   0  20       4216.94       3722.54       262.31 o
  18   0  20       2033.93       2091.86       210.71 o
 -21   1  20         16.70        116.45        90.74 o
 -19   1  20         64.49         25.92        90.32 o
 -17   1  20       1264.74       1289.03       158.61 o
 -15   1  20        285.78         81.50        76.86 o
 -13   1  20       2169.25       2119.29       172.86 o
 -11   1  20       7022.75       7028.34       186.77 o
  -9   1  20      10352.21      10497.07       180.49 o
  -7   1  20        732.64        613.07        41.26 o
  -5   1  20       2220.07       2089.35       112.95 o
  -3   1  20        443.55        506.26        38.90 o
  -1   1  20        308.37        315.45        47.50 o
   1   1  20       7278.12       7740.05       209.60 o
   3   1  20       5524.77       5392.78       177.86 o
   5   1  20       6514.11       6254.21       196.75 o
   7   1  20       7250.74       7327.30       218.22 o
   9   1  20      11316.38      10841.93       230.16 o
  11   1  20         27.20         18.94        34.57 o
  13   1  20        317.18        347.02        59.31 o
  15   1  20       1067.07       1010.56       103.84 o
  17   1  20        196.89        138.95       136.70 o
  19   1  20          1.66        -80.64        80.64 o
 -20   2  20       1991.22       1934.23       312.84 o
 -18   2  20        703.14        583.40       112.10 o
 -16   2  20       2743.25       2834.01       279.22 o
 -14   2  20       1397.88       1148.60       138.58 o
 -12   2  20       6466.48       6433.56       153.43 o
 -10   2  20      15311.90      14915.27       240.96 o
  -8   2  20       9117.92       9205.77       179.57 o
  -6   2  20       1489.27       1534.01        67.78 o
  -4   2  20      10594.58      10597.73       182.00 o
  -2   2  20        314.62        287.39        43.67 o
   0   2  20      12540.50      12002.68       262.94 o
   2   2  20       1593.02       1541.25        67.96 o
   4   2  20      14671.04      14739.67       219.88 o
   6   2  20       1516.18       1537.05        97.11 o
   8   2  20      19141.47      19574.68       288.84 o
  10   2  20       1579.06       1345.55        86.77 o
  12   2  20      17747.82      17366.14       359.25 o
  14   2  20       1146.33        896.80        96.63 o
  16   2  20       5171.55       5191.47       221.57 o
  18   2  20          0.13        -27.80        74.65 o
 -19   3  20        442.41        332.70       148.01 o
 -17   3  20       4367.31       4622.45       269.40 o
 -15   3  20         24.85          2.52        61.33 o
 -13   3  20       5421.90       5388.58       165.33 o
 -11   3  20       1096.61       1095.14        71.17 o
  -9   3  20       5683.50       5426.74       141.38 o
  -7   3  20        340.55        339.27        37.58 o
  -5   3  20       1369.25       1376.99        82.89 o
  -3   3  20       2892.97       2889.94        93.88 o
  -1   3  20       3414.37       3409.21        89.53 o
   1   3  20        401.59        384.25        53.92 o
   3   3  20       6926.09       6625.44       152.43 o
   5   3  20       4610.87       4421.50       126.57 o
   7   3  20       9374.29       9955.30       182.27 o
   9   3  20       9011.17       9107.50       189.80 o
  11   3  20       9964.45      10107.27       213.76 o
  13   3  20        524.87        436.52        72.63 o
  15   3  20       7478.76       7183.02       253.89 o
  17   3  20          1.76        -43.45        59.28 o
 -20   4  20         39.15         -5.32        80.21 o
 -18   4  20       1261.81       1299.36       175.12 o
 -16   4  20          7.78        -26.50        54.97 o
 -14   4  20        683.37        645.66        68.30 o
 -12   4  20       5814.45       5469.21       147.71 o
 -10   4  20         83.07          9.49        32.74 o
  -8   4  20       9353.54       9126.50       161.29 o
  -6   4  20       2054.69       2031.75        85.47 o
  -4   4  20      17419.07      17296.63       309.35 o
  -2   4  20      11063.83      10931.80       186.37 o
   0   4  20      18382.38      18192.07       319.85 o
   2   4  20      13546.24      13729.29       287.03 o
   4   4  20       8670.35       8527.78       191.14 o
   6   4  20       4619.90       4576.61       126.16 o
   8   4  20       3574.89       3594.02       120.20 o
  10   4  20         74.93        -18.31        36.85 o
  12   4  20       4519.80       4930.87       177.02 o
  14   4  20       1119.90        990.43        89.00 o
  16   4  20       4425.35       4744.69       304.07 o
  18   4  20        202.99        204.52        73.85 o
 -19   5  20       1889.50       2019.68       198.38 o
 -17   5  20       1654.93       1712.82       540.42 o
 -15   5  20        743.87        654.92        98.65 o
 -13   5  20       5709.03       5533.78       183.06 o
 -11   5  20       2489.36       2656.36       174.91 o
  -9   5  20       2717.54       2910.14        99.74 o
  -7   5  20       1852.06       1895.45        72.25 o
  -5   5  20       6850.20       6841.35       150.87 o
  -3   5  20       8541.38       8579.22       191.05 o
  -1   5  20       4669.20       4697.32       138.20 o
   1   5  20         55.67        161.87        52.29 o
   3   5  20       1467.34       1433.95        86.42 o
   5   5  20       8042.07       8226.09       198.30 o
   7   5  20       4743.64       4934.52       159.39 o
   9   5  20         21.77        -45.61        45.61 o
  11   5  20       6258.46       6261.56       194.09 o
  13   5  20       1294.15       1152.82        95.67 o
  15   5  20       2086.43       2091.47       125.88 o
  17   5  20       1966.49       2123.26       167.83 o
 -18   6  20         20.94        -67.81        75.99 o
 -16   6  20         12.84         26.31        61.00 o
 -14   6  20        304.61        349.29        76.12 o
 -12   6  20         93.50        145.83        65.17 o
 -10   6  20         29.26          3.99        31.56 o
  -8   6  20       1153.05       1018.63        52.79 o
  -6   6  20        306.84        198.48        33.59 o
  -4   6  20       2270.47       2289.62        80.98 o
  -2   6  20        386.60        339.42        60.94 o
   0   6  20       1227.45       1121.15        78.72 o
   2   6  20        398.90        338.57        57.95 o
   4   6  20        414.61        345.08        63.09 o
   6   6  20       1243.01       1219.89        82.92 o
   8   6  20        889.56        728.28        66.93 o
  10   6  20        279.77        100.02        44.16 o
  12   6  20        277.47        117.69        44.78 o
  14   6  20         37.94        -48.76        48.76 o
  16   6  20         38.10        -45.98        80.54 o
 -17   7  20       1889.82       1752.96       217.89 o
 -15   7  20        703.59        583.85       133.81 o
 -13   7  20       1422.88       1306.08       159.44 o
 -11   7  20       4665.93       4616.41       219.06 o
  -9   7  20      12641.04      12725.44       251.95 o
  -7   7  20      11134.23      11391.75       165.71 o
  -5   7  20      13260.60      13600.19       221.94 o
  -3   7  20       9732.33       9834.29       167.02 o
  -1   7  20      30237.49      30750.25       385.17 o
   1   7  20        355.92        485.75        61.99 o
   3   7  20      13028.96      13421.84       348.20 o
   5   7  20        126.40         45.04        65.40 o
   7   7  20       5203.69       5264.49       194.44 o
   9   7  20       1756.57       1575.42       118.94 o
  11   7  20       1606.08       1785.58       110.72 o
  13   7  20       4320.14       4533.81       207.94 o
  15   7  20       2681.02       2749.20       229.25 o
 -16   8  20         12.68       -104.79       104.79 o
 -14   8  20        438.45        367.22        93.25 o
 -12   8  20       1557.27       1501.56       131.02 o
 -10   8  20         94.02         49.26        59.65 o
  -8   8  20       1163.91       1513.05       104.41 o
  -6   8  20       1288.39       1182.58        63.92 o
  -4   8  20       4960.93       5191.54       186.95 o
  -2   8  20       2165.73       2487.92       129.34 o
   0   8  20       4499.74       4638.54       159.91 o
   2   8  20       4694.22       4415.27       158.83 o
   4   8  20       4062.53       4174.86       201.48 o
   6   8  20        598.35        676.27        93.79 o
   8   8  20       1123.71       1220.66       105.92 o
  10   8  20         65.90         10.20        60.39 o
  12   8  20       2618.61       2297.52       163.12 o
  14   8  20          9.88        -27.08        68.20 o
 -15   9  20        342.57        200.81       135.65 o
 -13   9  20       3149.90       3073.62       273.82 o
 -11   9  20         85.49        -32.54        63.38 o
  -9   9  20       9537.44       9426.18       252.39 o
  -7   9  20        158.96        144.72        51.01 o
  -5   9  20       2734.49       2720.72       181.95 o
  -3   9  20       1436.48       1520.94       138.00 o
  -1   9  20      13483.93      13411.53       363.16 o
   1   9  20       3011.11       2875.28       114.08 o
   3   9  20      11035.68      11107.82       240.64 o
   5   9  20        914.15        933.48       123.40 o
   7   9  20      11169.21      11031.10       260.10 o
   9   9  20       2078.77       2235.50       188.66 o
  11   9  20       1242.45       1452.97       134.33 o
  13   9  20       3236.21       3075.29       195.49 o
 -12  10  20       2589.05       2494.65       256.73 o
 -10  10  20          6.11        -59.89        61.34 o
  -8  10  20       5583.63       5651.29       252.11 o
  -6  10  20        208.44        207.03        49.61 o
  -4  10  20       5113.59       4920.58       258.32 o
  -2  10  20          9.85         50.71        70.25 o
   0  10  20       4313.53       4287.62       182.18 o
   2  10  20         77.82        -13.43       113.38 o
   4  10  20       1521.95       1554.49       118.26 o
   6  10  20        884.86       1202.25       118.14 o
   8  10  20         11.48         35.29        59.17 o
  10  10  20        118.93         93.71        57.97 o
 -11  11  20        775.65        838.06       170.47 o
  -9  11  20        457.75        447.99       107.04 o
  -7  11  20         48.58        134.57        76.03 o
  -5  11  20         40.47         75.76        49.04 o
  -3  11  20        104.67        -15.45        99.63 o
  -1  11  20         85.46         33.06        58.38 o
   1  11  20         58.57         46.66        56.14 o
   3  11  20         19.96         85.09        60.59 o
   5  11  20        560.29        515.10        89.04 o
   7  11  20        298.03        408.42        98.08 o
   9  11  20        459.80        680.79        99.10 o
  -6  12  20         60.89         56.92       114.92 o
  -4  12  20       3044.67       3334.21       255.54 o
  -2  12  20         21.31         20.40        92.60 o
   0  12  20       3379.83       3403.20       173.11 o
   2  12  20         35.67         19.30        86.25 o
   4  12  20       1874.64       1759.05       158.04 o
 -20   1  21       3384.06       3930.82       281.74 o
 -18   1  21       1072.84        930.51       135.51 o
 -16   1  21      10117.29      10824.75       419.38 o
 -14   1  21       3572.64       4150.10       286.68 o
 -12   1  21      18473.95      18676.25       350.27 o
 -10   1  21         13.48         12.54        34.29 o
  -8   1  21       9073.57       9295.16       178.48 o
  -6   1  21        135.29         74.94        29.33 o
  -4   1  21       5845.84       5880.68       141.61 o
  -2   1  21        623.49        504.49        60.90 o
   0   1  21       1404.39       1284.34       110.13 o
   2   1  21       1032.58        967.12        82.93 o
   4   1  21       5311.63       5546.16       186.62 o
   6   1  21       3434.91       3069.35       144.16 o
   8   1  21       8035.40       8934.40       250.39 o
  10   1  21       3382.16       3466.35       133.09 o
  12   1  21      16150.50      17225.09       372.29 o
  14   1  21        126.06         91.29        65.58 o
  16   1  21       7119.85       7714.50       350.64 o
  18   1  21        113.42        112.69        57.27 o
 -19   2  21         35.44        -26.21        74.05 o
 -17   2  21       2369.52       2447.76       209.91 o
 -15   2  21       4976.94       5384.66       304.88 o
 -13   2  21       2192.47       2181.24       149.35 o
 -11   2  21       1718.91       1797.63       100.78 o
  -9   2  21      12992.76      12865.87       222.10 o
  -7   2  21       1482.56       1576.68        72.56 o
  -5   2  21       2809.53       2750.52        99.31 o
  -3   2  21        346.87        387.05        45.65 o
  -1   2  21       1090.87        992.48        54.14 o
   1   2  21       3629.39       3426.42       148.51 o
   3   2  21         72.66         61.66        21.97 o
   5   2  21      36573.95      37818.48       562.19 o
   7   2  21         90.34         90.97        29.69 o
   9   2  21       4453.92       4400.47       145.70 o
  11   2  21        621.66        552.02        62.90 o
  13   2  21       4495.05       4551.85       199.31 o
  15   2  21       2609.87       2638.81       159.70 o
  17   2  21       1570.84       1576.22       131.15 o
 -20   3  21       2814.69       3269.74       406.50 o
 -18   3  21        719.11        652.46       349.04 o
 -16   3  21       4573.72       4720.48       220.73 o
 -14   3  21         65.72         62.81        53.83 o
 -12   3  21      10834.46      11738.25       274.50 o
 -10   3  21         55.55         32.85        37.86 o
  -8   3  21       7309.32       6913.58       158.88 o
  -6   3  21       3553.47       3372.73       110.59 o
  -4   3  21      35648.78      34521.83       441.57 o
  -2   3  21        350.29        347.21        66.99 o
   0   3  21      31324.58      30274.58       426.30 o
   2   3  21       4909.40       4518.49       127.10 o
   4   3  21      27870.88      28231.79       330.92 o
   6   3  21       5667.37       5771.60       131.08 o
   8   3  21       4286.17       4197.59       134.18 o
  10   3  21       2116.53       2041.52        97.15 o
  12   3  21       7819.80       7913.36       256.17 o
  14   3  21        409.52        425.47        73.00 o
  16   3  21       2044.10       2459.09       159.91 o
  18   3  21       5492.20       5420.36       238.68 o
 -19   4  21       3644.41       3358.57       257.65 o
 -17   4  21       1111.08        894.02       142.25 o
 -15   4  21       2560.82       2783.02       160.60 o
 -13   4  21        218.93         79.64        37.71 o
 -11   4  21      11140.32      11081.60       208.15 o
  -9   4  21       2400.29       2131.43        89.17 o
  -7   4  21       1225.99       1253.51        63.31 o
  -5   4  21       2909.06       2984.45       115.03 o
  -3   4  21       3569.09       3684.22       121.37 o
  -1   4  21       1169.45       1109.75        77.50 o
   1   4  21       3279.85       3277.51       102.65 o
   3   4  21         91.02         -9.94        32.83 o
   5   4  21       9488.30       9571.00       198.25 o
   7   4  21       1515.80       1613.08        79.86 o
   9   4  21       7611.02       8249.02       186.88 o
  11   4  21       1047.69       1078.01        86.53 o
  13   4  21       8747.42       8777.33       241.64 o
  15   4  21       1713.79       1759.33       134.22 o
  17   4  21       2760.53       3087.59       177.80 o
 -18   5  21        606.39        570.10       129.94 o
 -16   5  21        369.36        292.91        76.98 o
 -14   5  21        843.46        812.89       104.59 o
 -12   5  21        679.96        522.74        57.42 o
 -10   5  21        126.79          3.98        30.48 o
  -8   5  21        450.73        358.62        36.70 o
  -6   5  21          3.63        -30.00        30.00 o
  -4   5  21       6121.24       5593.63       158.66 o
  -2   5  21        393.45        469.53        50.49 o
   0   5  21      17794.14      17993.74       385.80 o
   2   5  21        652.05        573.48        67.53 o
   4   5  21        101.00         38.89        35.46 o
   6   5  21        927.48        948.33        75.36 o
   8   5  21       1414.11       1430.29        80.34 o
  10   5  21       1506.50       1272.52        90.71 o
  12   5  21        140.78         83.35        46.66 o
  14   5  21       3226.45       2861.10       150.78 o
  16   5  21         83.23        128.04        59.21 o
 -17   6  21       1129.42       1117.21       122.91 o
 -15   6  21       3441.44       3501.91       206.80 o
 -13   6  21         33.72         22.23        57.68 o
 -11   6  21      11100.30      11081.07       239.18 o
  -9   6  21        136.90        133.42        40.03 o
  -7   6  21       8589.98       8444.58       150.74 o
  -5   6  21        307.19        321.61        41.41 o
  -3   6  21      38288.24      37992.33       509.82 o
  -1   6  21        121.92         88.04        52.99 o
   1   6  21      15088.58      15831.30       571.28 o
   3   6  21       2121.52       2291.89       146.67 o
   5   6  21       8328.43       8421.63       233.41 o
   7   6  21       4997.30       4851.22       164.91 o
   9   6  21       1675.97       1795.44       105.58 o
  11   6  21       2054.81       1987.37       148.63 o
  13   6  21       3543.93       3516.94       157.06 o
  15   6  21        321.49        220.32       100.42 o
 -16   7  21        512.22        612.73        98.80 o
 -14   7  21        496.08        410.19        79.87 o
 -12   7  21         68.95        -41.31        56.01 o
 -10   7  21        130.66         86.47        54.42 o
  -8   7  21         96.59        121.59        35.67 o
  -6   7  21        424.42        426.81        50.29 o
  -4   7  21       2003.04       2075.56        79.01 o
  -2   7  21          0.68          1.94        50.75 o
   0   7  21       6027.85       6090.89       180.88 o
   2   7  21        476.77        623.95        89.90 o
   4   7  21        196.07        105.50       102.71 o
   6   7  21       3484.51       3518.52       161.07 o
   8   7  21       1911.14       1997.89       149.15 o
  10   7  21       1496.53       1575.16       117.16 o
  12   7  21        775.90        862.50        82.03 o
  14   7  21        451.76        352.28        82.32 o
 -15   8  21        588.06        582.83       139.86 o
 -13   8  21       1447.02       1331.49       132.91 o
 -11   8  21       2877.21       2752.77       233.72 o
  -9   8  21       2346.98       2066.56       162.72 o
  -7   8  21       6578.19       6872.60       219.17 o
  -5   8  21       1817.00       1913.19       139.48 o
  -3   8  21      10526.50      10962.56       269.98 o
  -1   8  21      15715.93      15044.70       283.55 o
   1   8  21      13328.82      13400.69       273.24 o
   3   8  21       3078.13       3035.56       152.43 o
   5   8  21       6545.42       6870.73       264.05 o
   7   8  21       2070.45       2085.73       128.90 o
   9   8  21       3068.30       3162.64       163.89 o
  11   8  21        874.00        550.52        85.09 o
  13   8  21       4223.73       4355.44       226.61 o
 -14   9  21        946.13        829.13       157.84 o
 -12   9  21        374.25        213.79        95.70 o
 -10   9  21        201.71        314.25        77.12 o
  -8   9  21         16.84         82.17        62.58 o
  -6   9  21       5191.50       5380.30       199.76 o
  -4   9  21       9968.83      10139.26       270.73 o
  -2   9  21       2901.32       3006.65       181.61 o
   0   9  21       3736.24       3775.38       173.21 o
   2   9  21       1167.88       1039.11        97.77 o
   4   9  21       6566.50       6534.71       193.23 o
   6   9  21        275.72        211.43        64.89 o
   8   9  21       1469.00       1489.81       105.24 o
  10   9  21         86.69        185.96        92.17 o
  12   9  21       1173.78        837.09       106.52 o
 -11  10  21        616.01        653.33       281.87 o
  -9  10  21       2742.01       2708.26       183.01 o
  -7  10  21        209.22        335.32        64.03 o
  -5  10  21        506.57        550.58        77.85 o
  -3  10  21        674.71        612.09        92.98 o
  -1  10  21       2820.13       2751.39       177.63 o
   1  10  21       2051.36       2122.13       133.27 o
   3  10  21        955.51        699.50       106.43 o
   5  10  21       3461.87       3481.43       170.42 o
   7  10  21        412.23        417.25        81.27 o
   9  10  21       2433.99       2497.58       284.73 o
 -10  11  21        633.83        522.78       207.88 o
  -8  11  21        963.96        888.74       113.05 o
  -6  11  21       2720.69       2804.71       188.63 o
  -4  11  21       2873.96       2717.60       226.69 o
  -2  11  21       1697.56       1507.29       133.08 o
   0  11  21       2620.33       2142.56       137.66 o
   2  11  21        248.34        191.92        58.58 o
   4  11  21       1475.16       1208.72       134.62 o
   6  11  21         45.41        -15.62        66.73 o
   8  11  21         82.69          2.84        69.49 o
  -5  12  21         48.39        -47.64        74.88 o
  -3  12  21         45.71        154.25        77.28 o
  -1  12  21        109.69         74.45        65.06 o
   1  12  21        563.72        557.98        92.16 o
   3  12  21        139.38        140.13        64.42 o
 -20   0  22         32.90       -205.46       205.46 o
 -18   0  22       2151.55       2561.71       316.45 o
 -16   0  22        144.53        195.49       124.34 o
 -14   0  22       6552.32       7337.02       477.04 o
 -12   0  22       6848.42       6742.08       442.66 o
 -10   0  22      10034.99       9872.28       546.69 o
  -8   0  22      14756.75      14774.37       319.14 o
  -6   0  22       4195.91       4537.86       159.75 o
  -4   0  22       2189.05       2211.72       171.47 o
  -2   0  22       1979.67       2331.96       237.71 o
   0   0  22       3177.20       2624.33       193.78 o
   2   0  22        706.60        632.91        97.09 o
   4   0  22       7932.90       7459.76       313.45 o
   6   0  22       8776.57       9028.10       353.76 o
   8   0  22       2531.90       2738.98       203.18 o
  10   0  22      11335.07      12421.32       440.64 o
  12   0  22       8949.48       9681.41       406.59 o
  14   0  22       5802.07       6338.85       407.32 o
  16   0  22       5211.31       6330.42       353.30 o
  18   0  22       1477.82       1346.21       178.92 o
 -19   1  22        620.36        403.88       220.68 o
 -17   1  22         41.85         42.92        77.12 o
 -15   1  22       6349.54       6420.90       323.55 o
 -13   1  22       1478.56       1942.25       197.52 o
 -11   1  22      12493.77      12710.82       254.79 o
  -9   1  22       7856.96       8110.05       176.73 o
  -7   1  22       4088.26       4004.50       122.92 o
  -5   1  22       3107.94       2822.01       105.03 o
  -3   1  22          8.75         25.28        17.97 o
  -1   1  22       3307.39       3337.84       145.05 o
   1   1  22       4676.49       4711.04       172.55 o
   3   1  22       2250.24       2237.63       123.81 o
   5   1  22        483.83        452.08        57.94 o
   7   1  22        122.64        102.29        58.54 o
   9   1  22         46.23         21.35        45.71 o
  11   1  22        176.50        154.53        77.96 o
  13   1  22       3148.79       3514.86       178.53 o
  15   1  22          8.27         19.20        68.13 o
  17   1  22        412.82        342.86        82.99 o
 -20   2  22       3723.23       3458.93       414.53 o
 -18   2  22       4400.81       5164.73       307.24 o
 -16   2  22       5345.04       5482.00       305.99 o
 -14   2  22       9533.97       9669.10       312.00 o
 -12   2  22       9870.76       9471.92       355.34 o
 -10   2  22       1460.97       1360.49        87.08 o
  -8   2  22      11009.01      10821.40       222.32 o
  -6   2  22       7364.16       7158.31       187.77 o
  -4   2  22       4879.16       5001.70       139.80 o
  -2   2  22       4951.48       4719.63       119.78 o
   0   2  22       3176.89       2979.42       139.67 o
   2   2  22       2940.22       2998.25       141.97 o
   4   2  22          8.49        -15.84        48.11 o
   6   2  22       9356.26      10017.09       263.03 o
   8   2  22          6.06         32.86        26.49 o
  10   2  22      10773.33      10604.59       232.72 o
  12   2  22       2520.20       2726.41       154.81 o
  14   2  22       5893.33       5734.91       231.96 o
  16   2  22       1084.45       1000.57       114.54 o
  18   2  22       3678.52       3808.23       206.43 o
 -19   3  22         99.88        -83.85        94.44 o
 -17   3  22          1.45        -37.50        77.79 o
 -15   3  22       4433.72       4374.10       213.97 o
 -13   3  22          0.10         48.95        58.62 o
 -11   3  22       9408.50       9226.16       243.29 o
  -9   3  22       2358.75       2157.54       104.40 o
  -7   3  22      11078.33      11153.22       202.32 o
  -5   3  22        228.20        239.47        56.60 o
  -3   3  22       8050.81       8498.01       229.22 o
  -1   3  22        171.11        255.47        71.41 o
   1   3  22      17084.17      17169.07       239.32 o
   3   3  22        585.12        464.59        47.55 o
   5   3  22       3616.80       3893.70       130.73 o
   7   3  22       5704.53       5709.37       136.20 o
   9   3  22       7503.53       7957.86       177.47 o
  11   3  22       1103.72        979.31        96.97 o
  13   3  22      10518.52      11140.40       313.07 o
  15   3  22        662.50        633.30        92.29 o
  17   3  22       5661.44       5893.66       247.22 o
 -18   4  22        240.99        178.59        90.12 o
 -16   4  22       1608.26       1717.66       310.73 o
 -14   4  22        609.20        503.28        78.52 o
 -12   4  22        516.54        425.81        61.09 o
 -10   4  22        504.88        407.28        41.24 o
  -8   4  22       1006.78        942.60        60.47 o
  -6   4  22       2663.37       2478.18       105.98 o
  -4   4  22       5423.20       5286.22       148.88 o
  -2   4  22      25138.54      24825.70       322.51 o
   0   4  22       4778.69       4932.84       251.30 o
   2   4  22      15901.99      15014.17       274.84 o
   4   4  22       1998.46       2223.31        80.92 o
   6   4  22       8593.32       8219.39       168.17 o
   8   4  22       2929.28       2778.10       128.35 o
  10   4  22       7066.12       6935.67       203.95 o
  12   4  22          5.20         13.24        55.92 o
  14   4  22       3920.37       4178.70       197.42 o
  16   4  22        510.66        621.47        88.43 o
 -17   5  22       1067.34        779.06       129.61 o
 -15   5  22       2548.17       2653.26       181.57 o
 -13   5  22        486.60        477.74        84.03 o
 -11   5  22      10277.48      10340.82       240.87 o
  -9   5  22        719.04        629.26        55.84 o
  -7   5  22       8329.73       8452.83       170.08 o
  -5   5  22       3338.82       3627.67       124.73 o
  -3   5  22       6415.00       6505.60       185.92 o
  -1   5  22       6150.88       6044.28       158.02 o
   1   5  22       1274.22       1264.65        96.02 o
   3   5  22         13.38        -29.93        51.56 o
   5   5  22      12315.25      12429.02       250.39 o
   7   5  22          0.53        -29.96        35.06 o
   9   5  22       5781.07       5768.42       215.67 o
  11   5  22        125.70         62.71        50.61 o
  13   5  22       3207.35       3439.67       156.99 o
  15   5  22         96.77        -12.95        46.92 o
 -18   6  22         36.83         64.92        83.74 o
 -16   6  22          0.07        -62.42        62.42 o
 -14   6  22        639.85        470.90       113.74 o
 -12   6  22          3.07          6.82        63.99 o
 -10   6  22        125.00         31.10        37.73 o
  -8   6  22        583.89        474.70        40.26 o
  -6   6  22         12.90        -16.36        32.01 o
  -4   6  22        502.33        459.68        50.33 o
  -2   6  22        976.13        972.39        66.86 o
   0   6  22         55.77         -6.56        47.84 o
   2   6  22        930.11       1129.50       110.85 o
   4   6  22        396.30        351.43        57.10 o
   6   6  22        199.29        241.93        47.71 o
   8   6  22        560.62        467.15        60.06 o
  10   6  22         74.34        -41.70        63.63 o
  12   6  22          0.19         19.79        55.11 o
  14   6  22        215.51        184.60        62.39 o
 -17   7  22        181.27        218.32       125.61 o
 -15   7  22       2476.72       2146.26       164.91 o
 -13   7  22         58.70        -58.38        61.24 o
 -11   7  22       2185.26       2231.43       180.93 o
  -9   7  22        884.82        880.65        81.80 o
  -7   7  22       5735.38       5973.33       159.28 o
  -5   7  22       4756.40       4725.22       191.83 o
  -3   7  22      23068.00      22944.46       329.90 o
  -1   7  22       2361.55       2524.85       120.40 o
   1   7  22      19234.20      19609.04       330.88 o
   3   7  22        241.40        241.21        68.61 o
   5   7  22       6853.57       7155.44       225.64 o
   7   7  22         16.43        -49.39        49.39 o
   9   7  22       6554.67       6440.15       229.76 o
  11   7  22        443.31        313.30        67.96 o
  13   7  22       1909.60       1618.38       173.03 o
 -14   8  22          0.35        -24.14        58.20 o
 -12   8  22        215.44        224.37        76.25 o
 -10   8  22       1106.43       1019.57       129.62 o
  -8   8  22          1.31        -18.00        44.23 o
  -6   8  22       5343.40       5700.46       261.17 o
  -4   8  22       2402.93       2328.30       130.85 o
  -2   8  22      12777.19      12871.22       481.54 o
   0   8  22       1419.50       1663.83       124.39 o
   2   8  22       2752.70       2785.24       151.65 o
   4   8  22       2262.55       2124.04       152.00 o
   6   8  22       3033.27       3392.41       269.11 o
   8   8  22       1248.61       1159.74       104.39 o
  10   8  22       1262.58       1188.03       102.54 o
  12   8  22        287.51        173.92        73.77 o
 -13   9  22        492.86        406.08       120.50 o
 -11   9  22       2947.84       2924.15       187.65 o
  -9   9  22        881.43        605.48        89.94 o
  -7   9  22       4879.88       5056.13       195.98 o
  -5   9  22         93.00         60.36        56.25 o
  -3   9  22       6544.12       6767.83       226.14 o
  -1   9  22        335.98        324.91        93.15 o
   1   9  22      17447.17      18173.17       376.66 o
   3   9  22         26.04         81.65        59.02 o
   5   9  22       5652.15       5729.73       206.35 o
   7   9  22        262.39        283.66        77.57 o
   9   9  22       5461.92       5984.29       247.04 o
  11   9  22        148.91         23.25        64.88 o
 -12  10  22         12.25       -152.45       152.45 o
 -10  10  22       1412.34       1593.45       145.21 o
  -8  10  22         52.10         64.89        59.94 o
  -6  10  22       4617.79       4378.35       188.03 o
  -4  10  22          2.01         93.92        62.65 o
  -2  10  22       2409.43       2219.04       250.89 o
   0  10  22        463.43        288.49        64.88 o
   2  10  22        500.61        505.60        70.71 o
   4  10  22       2483.28       2437.32       144.68 o
   6  10  22       1308.48       1482.18       147.39 o
   8  10  22       1314.90       1440.13       154.76 o
  -9  11  22        613.56        642.18       150.45 o
  -7  11  22        396.22        464.69        93.12 o
  -5  11  22        122.45         35.40        57.48 o
  -3  11  22        557.82        575.22        92.84 o
  -1  11  22       1472.93       1267.03       111.31 o
   1  11  22         18.13          2.88        60.95 o
   3  11  22        119.07        134.26        80.22 o
   5  11  22        389.56        360.40        90.63 o
  -2  12  22       2418.36       2416.92       177.92 o
   0  12  22       1801.68       1745.66       133.50 o
 -20   1  23          3.47       -180.22       180.22 o
 -18   1  23       3691.87       3437.87       365.39 o
 -16   1  23        137.84        268.43       138.31 o
 -14   1  23      11567.93      11742.14       430.44 o
 -12   1  23         46.42          9.58        47.74 o
 -10   1  23      22071.25      21915.51       325.68 o
  -8   1  23        122.03         50.63        35.93 o
  -6   1  23       4992.69       4897.33       131.34 o
  -4   1  23        771.63        598.17        47.20 o
  -2   1  23       9055.09       8858.24       240.84 o
   0   1  23       1973.66       1750.73       110.95 o
   2   1  23       5138.21       5201.98       187.15 o
   4   1  23       1289.69       1389.96       101.33 o
   6   1  23      10610.02      10646.18       279.33 o
   8   1  23       1398.21       1480.09       161.80 o
  10   1  23      10302.50      10456.28       294.80 o
  12   1  23        117.49         15.75        58.16 o
  14   1  23      17650.70      17962.96       411.10 o
  16   1  23        280.75        178.41        82.38 o
 -19   2  23        401.45        531.89       172.05 o
 -17   2  23        504.48        651.76       104.08 o
 -15   2  23       6581.17       6486.91       268.24 o
 -13   2  23       2474.79       2935.93       179.63 o
 -11   2  23       2985.61       2925.86       148.00 o
  -9   2  23        153.14         33.95        48.19 o
  -7   2  23      13903.25      13777.75       214.83 o
  -5   2  23        205.70        199.14        40.36 o
  -3   2  23      14651.09      14557.66       312.02 o
  -1   2  23       3058.89       2910.27       141.29 o
   1   2  23       5443.81       5214.99       204.59 o
   3   2  23       4543.85       4376.89       175.25 o
   5   2  23        132.07         81.02        46.27 o
   7   2  23       5744.01       6335.77       221.17 o
   9   2  23         47.96         26.91        55.99 o
  11   2  23       5141.54       5189.73       289.55 o
  13   2  23       3714.28       3814.03       193.56 o
  15   2  23       7689.90       8369.86       290.56 o
  17   2  23        419.21        539.55        85.71 o
 -18   3  23       2291.85       2211.44       673.08 o
 -16   3  23       1664.89       1555.79       136.42 o
 -14   3  23       2445.13       2353.39       171.64 o
 -12   3  23        109.66         58.84        44.02 o
 -10   3  23        881.20        740.11        93.42 o
  -8   3  23       1539.02       1623.64        91.79 o
  -6   3  23      10401.99      10435.21       184.08 o
  -4   3  23       3666.79       3665.62       163.25 o
  -2   3  23      17771.25      16575.28       459.27 o
   0   3  23       1585.57       1325.09        98.94 o
   2   3  23      12573.00      12834.88       299.33 o
   4   3  23       6162.09       5607.07       149.39 o
   6   3  23      27660.66      28115.83       356.57 o
   8   3  23        388.05        215.72        45.95 o
  10   3  23       8632.84       9140.96       277.46 o
  12   3  23        478.68        441.43        96.77 o
  14   3  23       4000.94       4255.39       243.99 o
  16   3  23       1082.04       1153.63       124.44 o
 -17   4  23       1966.02       1929.24       199.30 o
 -15   4  23       4032.64       4003.24       520.71 o
 -13   4  23       3238.77       3199.73       175.65 o
 -11   4  23       7019.03       6953.45       213.11 o
  -9   4  23       6411.60       6263.96       159.02 o
  -7   4  23       3987.85       4083.03       123.65 o
  -5   4  23       3378.47       3789.79       131.86 o
  -3   4  23       5313.04       5192.54       142.99 o
  -1   4  23       3586.67       3502.87       113.22 o
   1   4  23       7221.93       7158.77       223.81 o
   3   4  23        157.80        178.59        53.01 o
   5   4  23         30.48         -3.23        22.15 o
   7   4  23      11078.32      11257.99       243.72 o
   9   4  23       3016.62       3027.84       134.41 o
  11   4  23       6692.81       6720.39       208.32 o
  13   4  23       2191.97       2239.38       156.26 o
  15   4  23       2853.81       3406.67       183.63 o
 -18   5  23        399.47        281.44       106.43 o
 -16   5  23       1353.83       1505.00       240.91 o
 -14   5  23          6.83        -25.23       108.19 o
 -12   5  23       2079.14       1910.61       116.71 o
 -10   5  23       1090.10        917.00        69.84 o
  -8   5  23         16.08         -2.05        35.26 o
  -6   5  23        767.45        466.28        51.11 o
  -4   5  23          1.05        -37.29        37.54 o
  -2   5  23       3031.28       2938.09       121.14 o
   0   5  23         14.44        -28.72        49.73 o
   2   5  23       4062.64       4015.12       196.33 o
   4   5  23        347.98        329.04        50.03 o
   6   5  23       3216.46       3010.42       129.19 o
   8   5  23        467.81        375.87        53.24 o
  10   5  23       2239.06       1788.50       109.94 o
  12   5  23         37.44        -53.95        53.95 o
  14   5  23        173.96         54.67        52.01 o
 -17   6  23       1441.93       1414.92       215.45 o
 -15   6  23       2224.94       1977.09       192.11 o
 -13   6  23       1122.16       1059.13       113.76 o
 -11   6  23        225.01        143.54        52.59 o
  -9   6  23       2461.50       2375.57       106.02 o
  -7   6  23          5.72         21.58        38.12 o
  -5   6  23       9714.05       9785.05       204.77 o
  -3   6  23        112.09         95.33        35.04 o
  -1   6  23       4811.84       4424.34       132.05 o
   1   6  23       4251.76       4080.73       201.89 o
   3   6  23       5433.22       5262.50       231.27 o
   5   6  23       4710.79       5112.16       189.75 o
   7   6  23       6885.09       6456.62       196.06 o
   9   6  23       3459.42       3554.70       151.94 o
  11   6  23         45.00        -23.36        58.41 o
  13   6  23       1043.74        854.82        85.00 o
  15   6  23        599.65        141.13       100.57 o
 -16   7  23        449.87        223.82        75.96 o
 -14   7  23        359.25        298.70       119.18 o
 -12   7  23          0.74        -60.83        60.83 o
 -10   7  23        516.91        427.08        84.17 o
  -8   7  23        693.79        675.25        89.68 o
  -6   7  23       5078.84       5160.82       192.11 o
  -4   7  23        499.15        462.49        73.19 o
  -2   7  23       1498.13       1591.52       113.07 o
   0   7  23        265.76        298.73        52.05 o
   2   7  23         65.29        114.22        65.72 o
   4   7  23       1396.79       1324.25       125.05 o
   6   7  23        558.01        586.78        75.55 o
   8   7  23        307.04        196.04        53.00 o
  10   7  23        628.40        444.23        70.32 o
  12   7  23       1006.95        997.19        88.38 o
 -15   8  23       4186.20       4142.45       332.13 o
 -13   8  23        561.73        410.89        88.66 o
 -11   8  23       2956.87       3313.14       198.83 o
  -9   8  23       1695.93       1813.24       120.13 o
  -7   8  23       5177.68       5289.84       199.06 o
  -5   8  23       3306.76       3548.97       162.86 o
  -3   8  23       9467.79      10153.67       268.05 o
  -1   8  23      10575.76      10729.47       290.17 o
   1   8  23       9872.01       9817.41       278.91 o
   3   8  23       3557.31       4049.39       192.42 o
   5   8  23       6832.46       7336.50       239.23 o
   7   8  23       1361.68       1662.57       120.18 o
   9   8  23       3302.58       3208.74       168.68 o
  11   8  23       1526.85       1411.28       149.67 o
 -12   9  23          0.09        -21.73        57.32 o
 -10   9  23        798.89        761.66       105.50 o
  -8   9  23          9.70          1.89        52.25 o
  -6   9  23        366.60        319.77        64.40 o
  -4   9  23        763.53        737.04        83.26 o
  -2   9  23       2093.98       2519.27       159.78 o
   0   9  23        168.50        412.38        79.88 o
   2   9  23       4453.29       4633.82       199.66 o
   4   9  23          1.31        -31.46        54.00 o
   6   9  23       5756.44       5666.55       219.33 o
   8   9  23        383.36        339.98        73.52 o
  10   9  23          2.87        -46.70        78.57 o
 -11  10  23       3238.98       3173.12       282.10 o
  -9  10  23        866.74        794.69       104.01 o
  -7  10  23       2561.26       2903.30       192.09 o
  -5  10  23        260.62        260.88        62.81 o
  -3  10  23       5616.02       6098.74       226.91 o
  -1  10  23       1262.11       1109.18       105.11 o
   1  10  23       5279.14       4889.76       207.45 o
   3  10  23       2155.23       2039.44       140.21 o
   5  10  23       1692.08       1801.44       166.92 o
   7  10  23       2951.20       2814.32       173.69 o
  -6  11  23       1231.50        832.82       135.00 o
  -4  11  23        359.57        384.56        67.18 o
  -2  11  23       3614.08       3635.15       182.97 o
   0  11  23         35.48         96.61        58.35 o
   2  11  23       3156.10       3293.77       175.47 o
   4  11  23        257.18         73.64        91.09 o
 -18   0  24       2309.92       1549.03       264.57 o
 -16   0  24       1219.01       1408.10       239.51 o
 -14   0  24       1401.74       1278.13       222.78 o
 -12   0  24      16132.83      15869.98       467.71 o
 -10   0  24       7730.11       7802.83       293.73 o
  -8   0  24       2825.93       3161.20       205.73 o
  -6   0  24       7778.18       7475.40       314.42 o
  -4   0  24       6993.57       7140.18       321.55 o
  -2   0  24      28224.76      28210.13       617.21 o
   0   0  24       4786.66       4878.57       260.81 o
   2   0  24       4177.41       4119.39       288.49 o
   4   0  24       4987.29       5203.95       275.13 o
   6   0  24       3382.23       3137.58       223.80 o
   8   0  24       7018.37       7508.75       348.62 o
  10   0  24       5825.53       6577.10       340.61 o
  12   0  24       5682.29       5789.42       330.16 o
  14   0  24       9684.30      10014.65       447.07 o
  16   0  24       3580.59       4473.80       477.69 o
 -19   1  24          0.11       -179.16       179.16 o
 -17   1  24        646.51        538.67       127.10 o
 -15   1  24        688.20        698.17       125.91 o
 -13   1  24       2748.87       2558.91       169.38 o
 -11   1  24       1377.60       1324.54        89.92 o
  -9   1  24       6293.35       6495.97       184.02 o
  -7   1  24       1599.69       1479.11        85.37 o
  -5   1  24       8392.86       7971.18       196.52 o
  -3   1  24        984.41       1148.59        93.01 o
  -1   1  24       4061.47       3761.86       163.42 o
   1   1  24         77.80         85.74        54.52 o
   3   1  24        375.96        295.24        55.66 o
   5   1  24         16.49          7.68        49.30 o
   7   1  24       4178.58       4128.27       182.63 o
   9   1  24        146.29        151.34        55.62 o
  11   1  24       2665.41       2861.21       165.47 o
  13   1  24         52.90        -34.48        63.02 o
  15   1  24       1727.18       1695.86       138.11 o
 -18   2  24       2911.14       2865.13       244.34 o
 -16   2  24       2477.95       2653.95       182.00 o
 -14   2  24       3836.86       3710.12       205.32 o
 -12   2  24       2606.98       2784.90       148.36 o
 -10   2  24      10917.55      10506.14       269.67 o
  -8   2  24       1280.92       1194.00        75.85 o
  -6   2  24       8776.17       8518.20       179.56 o
  -4   2  24       7092.68       6756.24       161.87 o
  -2   2  24       6834.08       7005.80       219.02 o
   0   2  24       4864.74       5093.23       189.64 o
   2   2  24       8731.31       8474.94       243.77 o
   4   2  24       4716.71       4734.71       186.55 o
   6   2  24       8130.83       9322.18       305.54 o
   8   2  24       4995.07       4990.97       203.69 o
  10   2  24       5805.68       6147.88       232.98 o
  12   2  24       4656.52       4703.47       212.83 o
  14   2  24       5745.29       5708.89       241.84 o
  16   2  24       2290.04       2335.07       163.17 o
 -17   3  24       1388.39       1562.34       181.29 o
 -15   3  24        694.14        632.83        95.19 o
 -13   3  24       3694.41       3905.44       203.09 o
 -11   3  24          0.99        -36.24        50.95 o
  -9   3  24      10164.94      10259.48       289.27 o
  -7   3  24       3369.49       3268.81       116.15 o
  -5   3  24      22638.25      23147.58       327.61 o
  -3   3  24       1584.06       1610.16       113.74 o
  -1   3  24      19826.30      20873.84       378.73 o
   1   3  24          4.50         -2.12        42.13 o
   3   3  24       3565.57       3529.65       171.98 o
   5   3  24        672.91        722.52        69.25 o
   7   3  24       4420.91       4589.51       191.36 o
   9   3  24       2581.77       2607.92       156.32 o
  11   3  24      10218.58      11021.85       315.66 o
  13   3  24       1087.82       1099.09       108.01 o
  15   3  24       8061.31       8533.59       298.48 o
 -18   4  24       2418.73       2181.91       253.37 o
 -16   4  24        578.89        689.19       207.33 o
 -14   4  24       1822.31       2140.95       203.54 o
 -12   4  24        768.33        568.92        88.80 o
 -10   4  24       3862.66       3729.47       143.43 o
  -8   4  24        273.37        154.09        46.28 o
  -6   4  24       4219.34       4328.31       187.94 o
  -4   4  24       6772.44       6722.91       217.06 o
  -2   4  24       1895.29       1878.14       211.58 o
   0   4  24       4647.17       4932.36       220.11 o
   2   4  24       6690.88       6938.60       172.78 o
   4   4  24       5769.49       5508.77       159.48 o
   6   4  24       3523.22       3537.79       137.72 o
   8   4  24       4608.18       4403.57       159.86 o
  10   4  24       4865.09       4752.42       174.27 o
  12   4  24        554.67        328.59        69.92 o
  14   4  24        237.34        148.92        60.49 o
 -17   5  24       3779.55       4168.06       371.48 o
 -15   5  24          9.26         -1.07        83.01 o
 -13   5  24       3393.64       3558.37       253.81 o
 -11   5  24        417.97        391.15        65.95 o
  -9   5  24       5213.79       5478.29       185.65 o
  -7   5  24         42.38         14.20        34.16 o
  -5   5  24       4599.21       4813.87       147.52 o
  -3   5  24          2.97        -15.75        34.94 o
  -1   5  24       1309.21       1217.32        73.31 o
   1   5  24       1739.76       1367.92       123.16 o
   3   5  24       7674.29       7909.60       217.70 o
   5   5  24         80.79          2.89        37.43 o
   7   5  24       8828.01       8796.57       225.03 o
   9   5  24       1039.30        783.68        94.41 o
  11   5  24       4377.75       4552.98       177.42 o
  13   5  24       1163.40       1040.63       107.02 o
  15   5  24       1240.45       1399.50       170.17 o
 -16   6  24          0.02          4.86        81.17 o
 -14   6  24        224.20         55.87        56.01 o
 -12   6  24        493.95        248.03        81.59 o
 -10   6  24        581.39        531.71        79.97 o
  -8   6  24        200.56        142.87        52.73 o
  -6   6  24       3016.50       2993.74       141.61 o
  -4   6  24        496.08        387.90        53.01 o
  -2   6  24        234.09         54.33        53.19 o
   0   6  24        212.71        136.91        58.18 o
   2   6  24       1434.83       1352.12       138.26 o
   4   6  24         32.85         87.14        41.99 o
   6   6  24       1968.97       1718.03       115.02 o
   8   6  24       1104.72       1105.61        88.97 o
  10   6  24        588.46        388.46        56.38 o
  12   6  24        854.16        871.88        86.76 o
  14   6  24         75.34        -89.74        89.74 o
 -15   7  24       1274.36       1014.59       120.26 o
 -13   7  24       1371.69       1447.08       138.83 o
 -11   7  24       1813.08       1719.56       168.92 o
  -9   7  24       3292.20       3044.66       153.16 o
  -7   7  24          1.43        135.66        58.28 o
  -5   7  24       6225.43       6055.90       205.62 o
  -3   7  24        708.41        701.52        71.73 o
  -1   7  24      11176.00      11059.37       241.79 o
   1   7  24        810.53        737.03        86.24 o
   3   7  24       7255.47       7210.99       277.35 o
   5   7  24        524.87        500.99        79.16 o
   7   7  24       6976.75       7206.08       338.52 o
   9   7  24       1168.42       1123.45       103.45 o
  11   7  24       1648.23       1569.94       112.19 o
  13   7  24        122.27         53.36        78.29 o
 -14   8  24        385.92        333.23        85.60 o
 -12   8  24          6.22         84.85        69.24 o
 -10   8  24       1179.61       1544.82       141.35 o
  -8   8  24         62.45          0.51        53.42 o
  -6   8  24        911.17        953.09        91.87 o
  -4   8  24       2551.01       2741.45       146.67 o
  -2   8  24        347.88        391.11        60.35 o
   0   8  24        955.57        926.50        99.84 o
   2   8  24       4723.56       4742.51       215.68 o
   4   8  24       2101.27       2205.40       163.83 o
   6   8  24       1445.88       1409.68       112.49 o
   8   8  24        435.37        396.14        71.81 o
  10   8  24         26.93         41.06        75.52 o
 -11   9  24       1532.76       1476.82       149.86 o
  -9   9  24       1558.30       1655.30       151.51 o
  -7   9  24       2949.31       2809.02       152.26 o
  -5   9  24       3828.69       4350.64       187.61 o
  -3   9  24        578.84        539.27        72.89 o
  -1   9  24      18405.07      19327.40       421.86 o
   1   9  24        342.08        282.46        74.50 o
   3   9  24       4536.35       4589.97       203.72 o
   5   9  24        287.95        229.44        67.35 o
   7   9  24       7011.67       7252.67       252.45 o
   9   9  24         41.82        -29.57        72.72 o
  -8  10  24        384.04        402.72        80.36 o
  -6  10  24          5.78         90.17        56.45 o
  -4  10  24        925.19        952.03        94.82 o
  -2  10  24        242.47        279.70        74.46 o
   0  10  24       2103.96       2242.07       147.72 o
   2  10  24       1165.11       1257.85       116.59 o
   4  10  24        525.77        438.58        79.66 o
   6  10  24       2453.12       2385.45       158.72 o
  -5  11  24        492.19        517.79       211.09 o
  -3  11  24        659.29        457.59        99.10 o
  -1  11  24        834.28        648.30        91.00 o
   1  11  24        206.61        215.75        65.02 o
   3  11  24        192.28         75.34        70.91 o
 -18   1  25        325.19         88.64        86.66 o
 -16   1  25       7574.24       7159.72       297.79 o
 -14   1  25        190.46         55.64        71.60 o
 -12   1  25       8556.31       7793.59       315.00 o
 -10   1  25        909.14        826.72        76.63 o
  -8   1  25      10365.09      10337.29       310.78 o
  -6   1  25       1644.58       1477.09        75.96 o
  -4   1  25      13602.70      12923.18       304.62 o
  -2   1  25       1949.60       1811.71       118.84 o
   0   1  25      13905.40      14001.91       314.23 o
   2   1  25       3981.12       3791.45       167.50 o
   4   1  25       2037.59       2122.21       133.16 o
   6   1  25         69.67        -49.16        58.59 o
   8   1  25      13356.93      13551.90       336.93 o
  10   1  25        202.33         18.55        61.90 o
  12   1  25       6340.35       6635.10       255.41 o
  14   1  25        352.12        306.66        72.17 o
  16   1  25       6670.13       6982.73       280.18 o
 -17   2  25        617.59        736.66       103.76 o
 -15   2  25        374.64        290.30       152.92 o
 -13   2  25       3357.56       3652.25       227.45 o
 -11   2  25        163.47         21.77        51.47 o
  -9   2  25      12363.63      12841.23       262.37 o
  -7   2  25       1793.54       1755.96        82.70 o
  -5   2  25      13483.12      13144.79       243.41 o
  -3   2  25       1939.61       1632.98        65.85 o
  -1   2  25       2716.11       2736.70       143.89 o
   1   2  25       1080.90       1177.79       102.14 o
   3   2  25       2689.13       2772.14       148.36 o
   5   2  25        335.76        261.47        55.47 o
   7   2  25        594.18        416.57        79.74 o
   9   2  25       7837.35       7743.76       262.96 o
  11   2  25         77.66        115.34        72.54 o
  13   2  25       6482.56       6947.36       265.23 o
  15   2  25        373.78        298.03        76.87 o
 -18   3  25       1081.31       1010.44       188.32 o
 -16   3  25        764.97        707.87       142.04 o
 -14   3  25       7371.72       6906.08       279.89 o
 -12   3  25       2825.37       2844.65       177.69 o
 -10   3  25       4037.26       3892.10       160.07 o
  -8   3  25       5933.06       5622.70       171.53 o
  -6   3  25        853.41        914.53        66.59 o
  -4   3  25      10704.97      10680.90       218.07 o
  -2   3  25       1044.34       1036.92        71.09 o
   0   3  25       5092.57       4744.73       190.47 o
   2   3  25       2356.70       2736.51       148.37 o
   4   3  25      21592.84      22226.22       410.81 o
   6   3  25        305.40        340.63        71.36 o
   8   3  25       9907.37      10450.26       298.64 o
  10   3  25       2369.19       2425.95       155.56 o
  12   3  25       3704.65       3799.19       195.90 o
  14   3  25          9.00        -81.74        81.74 o
 -17   4  25       1837.89       2069.48       217.65 o
 -15   4  25       1195.93       1222.31       169.13 o
 -13   4  25       3916.58       3941.00       241.83 o
 -11   4  25       4113.48       4272.37       231.36 o
  -9   4  25       6500.88       6158.24       255.75 o
  -7   4  25       1532.07       1584.70        88.85 o
  -5   4  25      10987.36      11173.76       285.66 o
  -3   4  25        939.68        803.12        87.02 o
  -1   4  25      14735.54      14109.54       370.45 o
   1   4  25       1595.03       1711.51        86.31 o
   3   4  25       3394.62       3308.26       122.00 o
   5   4  25       5318.91       5375.99       161.57 o
   7   4  25       4683.09       4701.79       161.10 o
   9   4  25       1875.16       1946.76       113.62 o
  11   4  25       4216.25       4253.00       203.11 o
  13   4  25       2328.01       2110.60       151.82 o
  15   4  25       3018.05       3127.34       188.06 o
 -16   5  25         60.75        -41.75        89.38 o
 -14   5  25       3147.89       3099.16       242.02 o
 -12   5  25          6.73        -12.22       118.54 o
 -10   5  25       1154.65       1107.81       112.24 o
  -8   5  25        223.02        113.21        38.60 o
  -6   5  25        488.70        482.83        54.25 o
  -4   5  25        280.72        223.70        43.23 o
  -2   5  25        816.96        725.01        96.19 o
   0   5  25       4525.32       4117.60       123.87 o
   2   5  25         42.96         16.72        48.59 o
   4   5  25       2922.48       2959.85       126.65 o
   6   5  25        821.53        742.99        70.40 o
   8   5  25       3343.23       3335.38       145.17 o
  10   5  25       2399.47       2205.78       148.01 o
  12   5  25         81.31         18.27        65.80 o
  14   5  25        242.61        170.67        69.05 o
 -15   6  25        184.01        111.10        88.26 o
 -13   6  25       5621.20       5532.44       259.03 o
 -11   6  25         77.02        120.21        73.04 o
  -9   6  25       1663.70       1445.97       108.86 o
  -7   6  25        440.83        333.08        50.45 o
  -5   6  25       3003.73       3037.15       130.75 o
  -3   6  25         69.27         69.14        36.37 o
  -1   6  25        982.70       1038.19        73.59 o
   1   6  25         50.58         49.37        32.20 o
   3   6  25      13753.01      13362.30       299.31 o
   5   6  25       2388.30       2271.78       131.26 o
   7   6  25       5070.60       4989.70       179.39 o
   9   6  25         31.41         82.22        60.75 o
  11   6  25       5785.77       6136.60       244.25 o
  13   6  25        291.63         76.31        62.46 o
 -14   7  25        622.43        518.52       121.52 o
 -12   7  25        858.54        758.80       108.90 o
 -10   7  25        197.21        121.66        57.33 o
  -8   7  25       2803.15       2616.06       143.57 o
  -6   7  25       1690.12       1545.30       112.04 o
  -4   7  25       1712.94       1736.46       102.46 o
  -2   7  25        411.79        277.55        49.16 o
   0   7  25       2326.62       2593.24       120.45 o
   2   7  25         52.27         70.88        96.81 o
   4   7  25       1781.44       1781.33       119.68 o
   6   7  25        410.40        387.10        68.81 o
   8   7  25        664.12        728.12        98.99 o
  10   7  25        281.16        260.59        69.59 o
  12   7  25        980.06        751.09       123.20 o
 -13   8  25       3644.26       3701.71       242.46 o
 -11   8  25          5.11          5.95       102.60 o
  -9   8  25       5391.98       5535.31       213.09 o
  -7   8  25        705.98        686.39        83.42 o
  -5   8  25       3042.64       3003.81       153.07 o
  -3   8  25       1688.06       1828.86       109.50 o
  -1   8  25      10080.58      10098.16       293.96 o
   1   8  25       2416.22       2393.04       150.71 o
   3   8  25       5074.49       5447.88       218.07 o
   5   8  25       1234.61       1526.14       122.68 o
   7   8  25       8355.59       8694.58       274.16 o
   9   8  25       2420.62       2547.17       180.83 o
 -10   9  25       1241.17       1102.79       183.00 o
  -8   9  25        106.09        176.05        63.77 o
  -6   9  25          1.89        -23.71        62.11 o
  -4   9  25        927.70        732.19       106.05 o
  -2   9  25         83.17        123.83        61.44 o
   0   9  25       1952.86       2122.13       143.82 o
   2   9  25        283.16        118.63        64.76 o
   4   9  25       4498.02       4745.52       250.99 o
   6   9  25          0.24         16.11        67.69 o
   8   9  25       1524.73       1602.89       219.89 o
  -7  10  25        458.42        411.98       113.51 o
  -5  10  25       3495.08       3361.87       204.69 o
  -3  10  25        532.74        445.86        75.35 o
  -1  10  25       2943.53       2874.00       167.84 o
   1  10  25       1559.89       1545.57       128.34 o
   3  10  25        971.84        785.68        91.39 o
   5  10  25        639.80        811.56       121.32 o
 -18   0  26         56.36       -153.21       153.21 o
 -16   0  26       7949.25       8075.99       571.01 o
 -14   0  26        452.67        634.52       124.49 o
 -12   0  26         62.02         65.09        74.97 o
 -10   0  26       5577.23       5580.83       220.53 o
  -8   0  26       9081.62       9464.78       379.89 o
  -6   0  26        281.95        317.90       183.86 o
  -4   0  26      13296.33      12588.54       432.68 o
  -2   0  26        615.65        470.53       100.02 o
   0   0  26       7209.50       7186.46       326.96 o
   2   0  26       3881.05       3721.06       240.29 o
   4   0  26        718.85        640.62       120.97 o
   6   0  26       1434.04       1149.82       140.08 o
   8   0  26       1984.44       1877.55       226.82 o
  10   0  26        372.14        194.52        82.25 o
  12   0  26       4130.77       4188.87       295.35 o
  14   0  26       3220.15       2742.26       244.28 o
 -17   1  26         20.25        -14.40        71.69 o
 -15   1  26         33.01         -8.64        71.78 o
 -13   1  26         59.82         49.11        68.87 o
 -11   1  26         36.70        -78.41        78.41 o
  -9   1  26       1978.38       1806.00       145.41 o
  -7   1  26       4162.37       4091.48       137.44 o
  -5   1  26        166.22        159.81        54.06 o
  -3   1  26       3686.40       3422.44       163.34 o
  -1   1  26        352.43        418.74        67.54 o
   1   1  26        419.61        326.87        62.72 o
   3   1  26          3.11         -6.16        52.40 o
   5   1  26       3306.69       3302.34       166.98 o
   7   1  26         84.92         12.18        62.78 o
   9   1  26       3041.89       2671.82       160.61 o
  11   1  26       1572.88       1353.82       145.80 o
  13   1  26        968.56        884.98       106.26 o
  15   1  26         30.68         32.13        59.58 o
 -16   2  26       3572.48       3625.55       218.98 o
 -14   2  26         45.05        -20.75        76.40 o
 -12   2  26       3619.69       3635.88       203.44 o
 -10   2  26        294.82        121.91        63.14 o
  -8   2  26       9359.82       9133.40       218.50 o
  -6   2  26        487.31        447.97        53.82 o
  -4   2  26      10153.09       9611.20       210.87 o
  -2   2  26       1735.78       1488.58       110.93 o
   0   2  26      16329.75      15701.73       341.90 o
   2   2  26       1148.65       1146.92       102.02 o
   4   2  26      12286.87      12467.54       313.40 o
   6   2  26       3497.56       3315.12       170.59 o
   8   2  26       8730.51       8894.87       312.86 o
  10   2  26        997.31        714.69        92.76 o
  12   2  26       4724.94       5143.52       230.26 o
  14   2  26        715.29        603.58        90.38 o
 -17   3  26       1060.63        669.95       197.33 o
 -15   3  26       2919.60       3442.33       268.98 o
 -13   3  26        888.78        836.14       132.44 o
 -11   3  26       3930.93       3913.59       206.03 o
  -9   3  26       2351.61       2193.25       111.39 o
  -7   3  26       7739.20       8022.39       174.33 o
  -5   3  26       2227.25       2413.33       112.12 o
  -3   3  26      11620.97      11881.05       214.74 o
  -1   3  26       2947.38       3005.90       180.08 o
   1   3  26       2549.34       2850.89       154.09 o
   3   3  26       4628.28       4695.90       195.06 o
   5   3  26        162.22        198.87        65.10 o
   7   3  26        852.50        633.50        89.36 o
   9   3  26       3656.53       3921.24       194.15 o
  11   3  26        978.15        744.64        99.22 o
  13   3  26       7014.57       7375.78       278.60 o
 -16   4  26       4227.43       4068.28       291.72 o
 -14   4  26       1900.69       2034.29       209.05 o
 -12   4  26       5020.25       4914.79       301.82 o
 -10   4  26        195.32         75.37        63.80 o
  -8   4  26       4460.48       4263.66       155.76 o
  -6   4  26        444.95        369.60        49.43 o
  -4   4  26       4839.65       4805.31       193.69 o
  -2   4  26        154.65         50.44        56.84 o
   0   4  26       9077.61       9052.78       263.42 o
   2   4  26       2057.55       1961.95        91.02 o
   4   4  26       3191.14       3199.34       122.26 o
   6   4  26       3128.13       2819.15       159.60 o
   8   4  26      16767.32      16810.09       387.01 o
  10   4  26          2.73        -11.76        57.81 o
  12   4  26       2154.26       1817.95       140.52 o
  14   4  26        311.28        181.61        72.96 o
 -15   5  26       2245.03       2458.73       228.52 o
 -13   5  26        630.43        388.82       103.12 o
 -11   5  26       3328.34       3068.45       242.92 o
  -9   5  26       1262.53       1186.72       109.95 o
  -7   5  26       2813.27       3100.74       125.97 o
  -5   5  26       6352.04       5867.08       155.28 o
  -3   5  26       4744.50       5032.32       199.34 o
  -1   5  26       2652.25       2747.59       151.45 o
   1   5  26       8045.75       8235.32       365.77 o
   3   5  26       2222.40       2181.65       137.16 o
   5   5  26       7118.62       6698.78       192.82 o
   7   5  26       1851.83       1946.23       134.92 o
   9   5  26       2292.35       2591.17       160.78 o
  11   5  26       5753.56       5677.92       297.85 o
  13   5  26       2286.83       2025.90       150.27 o
 -14   6  26        103.23         45.10       128.38 o
 -12   6  26         15.90         41.85        65.53 o
 -10   6  26        742.45        614.58        99.74 o
  -8   6  26        809.50        642.59        61.76 o
  -6   6  26        585.36        437.53        65.89 o
  -4   6  26       1534.75       1415.85       114.92 o
  -2   6  26        445.08        358.55        67.33 o
   0   6  26          2.46        -62.90        62.90 o
   2   6  26        578.51        490.15        87.93 o
   4   6  26        888.71        812.59       132.00 o
   6   6  26        344.28        279.03        77.91 o
   8   6  26        223.06        166.20        81.11 o
  10   6  26        701.91        688.09        90.63 o
  12   6  26         88.93         90.30        61.14 o
 -13   7  26       2370.21       2414.41       224.56 o
 -11   7  26        991.58       1172.40       129.26 o
  -9   7  26       1728.33       1765.79       124.31 o
  -7   7  26        864.57        748.45       130.11 o
  -5   7  26       1246.93       1044.28        99.74 o
  -3   7  26       1003.36       1053.78       100.76 o
  -1   7  26        586.41        563.02       103.69 o
   1   7  26       9581.68       9560.45       285.26 o
   3   7  26       2331.10       2443.77       137.05 o
   5   7  26       6470.54       6894.97       364.87 o
   7   7  26       3445.26       3177.76       319.94 o
   9   7  26       5120.13       5766.06       276.99 o
  11   7  26       2550.09       3091.53       243.69 o
 -12   8  26       2370.16       2327.57       273.07 o
 -10   8  26          0.72         95.12       210.46 o
  -8   8  26       3550.33       3813.31       213.01 o
  -6   8  26         35.89        -23.36        63.03 o
  -4   8  26       4052.83       4287.30       213.24 o
  -2   8  26       1547.97       1590.68       128.99 o
   0   8  26       5393.73       5605.34       224.13 o
   2   8  26       1002.52       1015.83       122.25 o
   4   8  26       2251.38       2269.28       140.91 o
   6   8  26        843.11        768.59       139.82 o
   8   8  26       2249.02       2587.18       340.81 o
  -9   9  26       2021.18       1982.80       207.53 o
  -7   9  26       3185.64       3546.30       206.10 o
  -5   9  26       2349.20       2263.18       169.68 o
  -3   9  26       3429.43       3765.25       233.82 o
  -1   9  26        765.51        775.45        99.16 o
   1   9  26       5354.54       5789.42       233.02 o
   3   9  26        349.80        302.36        71.27 o
   5   9  26       3624.20       4109.63       199.34 o
   7   9  26        110.81         46.33       102.13 o
  -6  10  26          1.43         34.45        79.11 o
  -4  10  26          9.28        -18.99        91.82 o
  -2  10  26         62.39         83.26        57.40 o
   0  10  26        268.51        259.19        62.13 o
   2  10  26        553.76        407.06        76.07 o
 -16   1  27        997.27        696.41       133.96 o
 -14   1  27        527.47        580.62       100.88 o
 -12   1  27        384.21        193.81        59.61 o
 -10   1  27       2516.48       2383.18       145.40 o
  -8   1  27       1615.31       1429.46       112.21 o
  -6   1  27       8125.57       8195.44       221.94 o
  -4   1  27       3999.12       3584.23       197.93 o
  -2   1  27       3615.52       3513.64       166.62 o
   0   1  27       7678.86       7525.15       242.27 o
   2   1  27       1567.42       1437.40       111.77 o
   4   1  27       2414.86       2532.30       148.20 o
   6   1  27       5275.10       4822.10       210.13 o
   8   1  27       2300.70       2333.65       147.35 o
  10   1  27       2581.23       2510.92       162.16 o
  12   1  27       1914.92       1554.24       142.58 o
  14   1  27       4532.37       4939.14       341.21 o
 -17   2  27        947.37        628.83       122.79 o
 -15   2  27       1238.32       1048.52       130.12 o
 -13   2  27         39.85        108.68        64.12 o
 -11   2  27       1400.14       1341.38       112.63 o
  -9   2  27        537.55        340.35        76.95 o
  -7   2  27      12264.69      12700.01       310.92 o
  -5   2  27       1787.62       1773.56       150.89 o
  -3   2  27       5419.37       5519.82       240.35 o
  -1   2  27       1729.53       1663.98       117.49 o
   1   2  27       4964.22       5284.47       206.68 o
   3   2  27        710.44        601.03        84.90 o
   5   2  27       1460.04       1647.28       125.05 o
   7   2  27       3166.09       2701.66       162.49 o
   9   2  27          2.02       -114.43       114.43 o
  11   2  27       2287.26       1953.73       192.32 o
  13   2  27        325.38        240.52        64.70 o
 -16   3  27       2950.58       2884.87       256.53 o
 -14   3  27        622.24        662.29       107.25 o
 -12   3  27       3146.68       3011.98       190.06 o
 -10   3  27       2618.30       2554.22       170.88 o
  -8   3  27       8185.04       8122.15       252.55 o
  -6   3  27       6931.74       6794.16       204.22 o
  -4   3  27       3173.08       3110.25       162.86 o
  -2   3  27       8148.98       9515.97       588.19 o
   0   3  27       2677.91       2837.40       156.87 o
   2   3  27      13106.53      13293.59       327.57 o
   4   3  27       5375.16       5278.30       215.32 o
   6   3  27      13534.82      13170.54       352.29 o
   8   3  27       4734.48       4721.24       212.41 o
  10   3  27       4313.02       3963.17       202.29 o
  12   3  27       1165.38       1126.14       116.70 o
 -15   4  27       1432.46       1309.83       182.63 o
 -13   4  27         23.70         -7.76       102.12 o
 -11   4  27       2828.00       2944.93       180.97 o
  -9   4  27       1278.80       1288.21       207.51 o
  -7   4  27       5892.62       6061.53       191.19 o
  -5   4  27        173.54        242.23        69.93 o
  -3   4  27       8784.04       8579.97       259.36 o
  -1   4  27        148.88         76.64        69.21 o
   1   4  27       6417.63       6385.07       266.59 o
   3   4  27         56.96        -25.31        62.37 o
   5   4  27       3733.10       3900.19       187.39 o
   7   4  27       1210.84       1078.34       110.68 o
   9   4  27       7531.77       7655.84       273.02 o
  11   4  27        578.53        789.97       100.62 o
  13   4  27       3372.94       3285.66       192.85 o
 -14   5  27         43.25        -28.07       184.87 o
 -12   5  27       3068.79       2863.20       420.45 o
 -10   5  27        413.80        361.59       110.12 o
  -8   5  27         58.30         24.77        48.08 o
  -6   5  27        239.33        240.44        98.49 o
  -4   5  27        442.67        389.08        70.75 o
  -2   5  27       2784.78       2593.61       149.99 o
   0   5  27         17.62        -74.59        74.59 o
   2   5  27       3149.87       2770.04       187.61 o
   4   5  27         60.10         62.43        62.46 o
   6   5  27       2779.47       2783.95       163.69 o
   8   5  27       3066.58       3123.59       174.99 o
  10   5  27       3525.87       3486.40       191.48 o
  12   5  27        970.52       1136.29       122.05 o
 -13   6  27         55.46        162.58        99.25 o
 -11   6  27       4169.91       4344.73       294.14 o
  -9   6  27        516.06        413.92        79.08 o
  -7   6  27       2616.32       2517.18       136.59 o
  -5   6  27        127.48        102.57        54.86 o
  -3   6  27       7571.89       7227.93       247.42 o
  -1   6  27         21.14        -40.94        78.35 o
   1   6  27       4232.80       3732.42       209.92 o
   3   6  27         78.54         96.63        71.85 o
   5   6  27       8295.21       9399.39       337.26 o
   7   6  27        150.70        117.50        68.87 o
   9   6  27       8275.89       8343.38       286.51 o
  11   6  27        826.75        835.61       108.33 o
 -12   7  27        407.23        419.14       195.95 o
 -10   7  27       2063.10       1597.60       182.25 o
  -8   7  27        750.40        502.96        84.87 o
  -6   7  27        890.43       1086.36       104.45 o
  -4   7  27        858.12        848.32        99.12 o
  -2   7  27       1157.22       1384.20       119.74 o
   0   7  27         27.14        -23.97        61.33 o
   2   7  27       2825.98       2921.19       191.45 o
   4   7  27         10.90         19.02        75.58 o
   6   7  27       1311.34       1389.73       145.28 o
   8   7  27         56.02        -78.08        78.08 o
  10   7  27       2078.98       1725.67       226.48 o
 -11   8  27       4491.94       4803.66       312.66 o
  -9   8  27        477.97        875.90       172.39 o
  -7   8  27       3488.74       3776.56       214.36 o
  -5   8  27         19.53         26.85        60.28 o
  -3   8  27       3635.73       3908.77       193.07 o
  -1   8  27        155.38        186.22        60.81 o
   1   8  27       6519.08       7130.73       256.91 o
   3   8  27        487.23        500.88        82.18 o
   5   8  27       6070.07       6404.10       285.47 o
   7   8  27       1400.51       1413.24       147.12 o
  -8   9  27       1944.29       1832.96       203.33 o
  -6   9  27          3.80         18.23        64.24 o
  -4   9  27        262.27        254.73        81.01 o
  -2   9  27        795.82        819.98        97.80 o
   0   9  27          0.81         79.46        61.64 o
   2   9  27       1537.68       1748.63       137.39 o
   4   9  27        272.72        359.42        78.56 o
 -16   0  28         21.20         68.24       186.96 o
 -14   0  28        433.37        393.58       104.81 o
 -12   0  28        567.87        629.93       122.21 o
 -10   0  28       3725.08       3939.98       261.53 o
  -8   0  28        432.69        389.24       174.68 o
  -6   0  28      13198.55      12970.75       445.57 o
  -4   0  28       1011.23        691.70       125.11 o
  -2   0  28      17929.79      17869.21       533.74 o
   0   0  28       3023.27       2965.55       222.43 o
   2   0  28      15670.42      15734.33       504.88 o
   4   0  28       8568.62       8612.84       382.15 o
   6   0  28       1121.02        815.47       128.79 o
   8   0  28        642.76        379.00        91.23 o
  10   0  28       4621.68       4968.78       322.57 o
  12   0  28         31.72       -197.03       197.03 o
 -15   1  28        927.18        986.64       129.35 o
 -13   1  28         73.17        -15.43        60.65 o
 -11   1  28        248.87         86.44        61.90 o
  -9   1  28        622.92        411.18        74.75 o
  -7   1  28        233.97        311.26        71.30 o
  -5   1  28       1236.94       1166.85       104.18 o
  -3   1  28        522.52        493.89        75.75 o
  -1   1  28        428.38        394.75        72.05 o
   1   1  28       2907.78       3053.46       162.25 o
   3   1  28       2074.04       1823.26       146.98 o
   5   1  28         29.69        -68.01        68.01 o
   7   1  28        923.30        635.87        85.13 o
   9   1  28        165.86         65.51        67.51 o
  11   1  28        325.01        196.11        75.88 o
  13   1  28        212.27         56.23        68.41 o
 -16   2  28         56.48         66.95        88.49 o
 -14   2  28       5281.45       5034.95       256.40 o
 -12   2  28        639.28        554.62       116.41 o
 -10   2  28       2844.92       2960.71       164.49 o
  -8   2  28          7.63        -13.14        61.70 o
  -6   2  28       9125.46       9026.43       237.76 o
  -4   2  28         27.30        -26.77        59.90 o
  -2   2  28       7520.27       8065.33       257.25 o
   0   2  28         10.35        -14.58        61.02 o
   2   2  28      18062.64      18013.70       386.88 o
   4   2  28        144.80        128.45        67.44 o
   6   2  28      13088.83      13437.40       348.26 o
   8   2  28        588.30        263.03        63.53 o
  10   2  28       4469.33       4547.82       219.88 o
  12   2  28        390.35        283.13        98.77 o
 -15   3  28       1205.22       1166.07       172.24 o
 -13   3  28        579.54        810.57       114.58 o
 -11   3  28       1192.02       1153.20       109.32 o
  -9   3  28       3104.47       3452.23       175.72 o
  -7   3  28       4908.45       5309.06       185.91 o
  -5   3  28       6805.20       7201.89       245.16 o
  -3   3  28       9799.93       9392.38       274.47 o
  -1   3  28       1865.78       2108.73       158.26 o
   1   3  28      11354.42      11482.63       308.84 o
   3   3  28       2161.64       2127.39       145.57 o
   5   3  28       2831.37       2656.73       159.27 o
   7   3  28       1311.86       1498.74       126.32 o
   9   3  28        213.60         51.82        68.47 o
  11   3  28       1294.59       1391.37       129.76 o
  13   3  28         50.73        -17.68        70.26 o
 -14   4  28       3968.10       3941.31       293.42 o
 -12   4  28        555.87        721.15       138.72 o
 -10   4  28       3725.85       3932.87       209.44 o
  -8   4  28        183.36        130.14        69.43 o
  -6   4  28       7395.75       7561.42       302.03 o
  -4   4  28        708.88        642.90       101.93 o
  -2   4  28       3553.00       3301.79       167.61 o
   0   4  28         92.79        -12.45        64.44 o
   2   4  28       6811.57       6697.00       243.43 o
   4   4  28        868.95        877.11        96.60 o
   6   4  28       7326.92       7308.00       260.65 o
   8   4  28        879.85        998.85       111.51 o
  10   4  28       6106.69       5406.96       289.95 o
  12   4  28         18.50        175.56        68.88 o
 -13   5  28        996.23        986.21       333.95 o
 -11   5  28        701.15        884.36       141.12 o
  -9   5  28       1065.82        957.53       106.32 o
  -7   5  28       2716.14       2487.95       171.22 o
  -5   5  28       2179.66       2262.02       167.47 o
  -3   5  28       2758.70       2589.19       151.16 o
  -1   5  28       1700.73       1586.46       124.60 o
   1   5  28       1079.81       1093.18       119.44 o
   3   5  28       2108.67       1930.45       159.31 o
   5   5  28       5888.61       6096.04       237.87 o
   7   5  28       1887.59       2161.39       149.73 o
   9   5  28       6914.83       6890.68       265.16 o
  11   5  28       1397.53       1436.14       132.32 o
 -12   6  28        114.35         28.33        91.24 o
 -10   6  28          0.20        126.89        92.07 o
  -8   6  28          0.69         -9.38        76.56 o
  -6   6  28        589.74        770.16        75.52 o
  -4   6  28         38.58         33.79        59.91 o
  -2   6  28        190.51         39.30        69.22 o
   0   6  28        594.08        310.46        89.41 o
   2   6  28        315.41         91.50        63.52 o
   4   6  28         41.11         43.20        75.94 o
   6   6  28         69.87        149.39        69.54 o
   8   6  28        238.80        150.60        68.17 o
  10   6  28        648.75        640.44       116.09 o
 -11   7  28       3007.05       2976.82       258.87 o
  -9   7  28         19.12        -29.09        77.70 o
  -7   7  28       3464.80       3471.22       180.95 o
  -5   7  28          2.64        -60.94        60.94 o
  -3   7  28       3742.01       3857.78       190.44 o
  -1   7  28        997.86        842.22        96.67 o
   1   7  28        736.15        595.84        90.14 o
   3   7  28       5456.48       5731.76       269.92 o
   5   7  28       2159.94       2257.50       177.23 o
   7   7  28       6022.30       6381.38       292.81 o
  -8   8  28        117.03         25.37        72.92 o
  -6   8  28       1416.84       1459.02       125.95 o
  -4   8  28        430.79        443.23        79.06 o
  -2   8  28        694.56        522.46       100.79 o
   0   8  28       1906.23       1778.31       138.19 o
   2   8  28       2565.31       2597.55       163.18 o
   4   8  28        792.71        730.23       111.15 o
   6   8  28       1816.28       2056.44       178.67 o
  -5   9  28       1665.40       1517.38       129.89 o
  -3   9  28       3434.94       3346.60       185.62 o
  -1   9  28        863.07       1155.73       118.37 o
   1   9  28       1571.40       1520.96       132.52 o
   3   9  28       2109.16       2116.97       152.97 o
 -14   1  29       2287.02       2102.53       151.26 o
 -12   1  29        206.54         48.40        98.63 o
 -10   1  29       1698.69       1383.50       114.38 o
  -8   1  29       3580.40       3280.43       171.82 o
  -6   1  29       5300.74       5194.32       208.03 o
  -4   1  29       2484.61       2453.44       172.67 o
  -2   1  29      13246.77      12964.00       330.23 o
   0   1  29        623.35        689.32        89.60 o
   2   1  29      12547.53      12380.56       326.19 o
   4   1  29        225.51        147.92        56.14 o
   6   1  29       7012.47       7393.64       264.47 o
   8   1  29        205.44        -67.50        68.78 o
  10   1  29       5104.48       5360.63       242.25 o
  12   1  29        197.01         67.85        91.84 o
 -15   2  29        964.82       1117.52       360.93 o
 -13   2  29       1356.03       1323.44       131.89 o
 -11   2  29        181.67         79.15        78.01 o
  -9   2  29       1713.03       1658.27       127.89 o
  -7   2  29         10.02         39.14        54.14 o
  -5   2  29       9334.52       9711.25       286.02 o
  -3   2  29        977.75        807.27       156.53 o
  -1   2  29      10709.84      10749.88       300.81 o
   1   2  29       1194.10       1154.57       154.11 o
   3   2  29       8864.55       9077.25       285.04 o
   5   2  29        152.68         98.88        65.30 o
   7   2  29        525.82        676.26        92.08 o
   9   2  29         81.41         79.64        80.65 o
  11   2  29        344.12        279.55        74.14 o
 -14   3  29       5329.10       5491.48       344.59 o
 -12   3  29        761.01        855.78        95.65 o
 -10   3  29       3045.99       3469.07       178.71 o
  -8   3  29        174.25        194.29        62.67 o
  -6   3  29      12403.88      12939.77       297.80 o
  -4   3  29       1585.91       1562.92       124.88 o
  -2   3  29       3575.80       3489.22       202.25 o
   0   3  29       2193.34       2276.62       146.65 o
   2   3  29       9458.88       9506.93       290.11 o
   4   3  29       5359.38       5505.61       225.79 o
   6   3  29       1930.35       2052.12       145.91 o
   8   3  29       2861.48       3244.49       184.40 o
  10   3  29       3111.87       3252.49       190.64 o
 -13   4  29        504.43        375.35       118.28 o
 -11   4  29        413.67        336.61       112.54 o
  -9   4  29       4306.83       4080.50       240.29 o
  -7   4  29        116.34         93.76        68.03 o
  -5   4  29       3326.73       3452.47       178.74 o
  -3   4  29        190.34         63.47        66.02 o
  -1   4  29       4007.92       4058.01       221.21 o
   1   4  29        813.04        574.63       125.90 o
   3   4  29       3109.50       3512.18       182.33 o
   5   4  29       1149.49       1303.59       120.15 o
   7   4  29       5358.27       5554.23       235.28 o
   9   4  29        829.56        797.81       121.72 o
  11   4  29       2233.82       2308.20       165.28 o
 -12   5  29        169.77        309.33       145.83 o
 -10   5  29       2445.75       2452.33       228.05 o
  -8   5  29        223.16         65.75        75.45 o
  -6   5  29       1152.01       1347.47       100.28 o
  -4   5  29        221.17        185.44        62.50 o
  -2   5  29         54.50         24.79        60.25 o
   0   5  29        276.01        215.39        73.73 o
   2   5  29        652.03        587.89       155.02 o
   4   5  29        928.64       1181.77       186.15 o
   6   5  29        498.38        455.30        79.27 o
   8   5  29       1154.33       1166.32       144.77 o
  10   5  29        489.59        447.57       120.66 o
 -11   6  29       1046.52        854.60       155.97 o
  -9   6  29       1713.14       1870.42       200.13 o
  -7   6  29       3142.81       3295.19       179.55 o
  -5   6  29       4122.24       3605.88       184.66 o
  -3   6  29       1055.47        753.58       104.55 o
  -1   6  29         31.52        -64.32        64.32 o
   1   6  29        510.43        395.74        76.76 o
   3   6  29       6231.41       5651.74       269.44 o
   5   6  29         89.31         32.66        74.77 o
   7   6  29       7664.83       8215.79       335.89 o
   9   6  29       1348.84       1263.88       127.08 o
 -10   7  29        518.04        478.27       124.43 o
  -8   7  29        102.24         91.82        69.43 o
  -6   7  29        230.13         99.46        64.59 o
  -4   7  29        624.94        571.45        81.53 o
  -2   7  29         16.82        -24.92        65.16 o
   0   7  29        668.81        804.26        98.91 o
   2   7  29        357.55        410.36        86.82 o
   4   7  29        947.71        989.91       125.85 o
   6   7  29        207.34        274.20        98.83 o
  -7   8  29       1526.28       1453.77       130.16 o
  -5   8  29       2961.86       3355.23       185.62 o
  -3   8  29        508.76        449.42        81.54 o
  -1   8  29       4862.93       5356.90       231.94 o
   1   8  29        540.03        520.09        93.18 o
   3   8  29       2019.13       2232.05       154.51 o
 -14   0  30        501.98        366.72       146.43 o
 -12   0  30         29.40        -19.84        96.08 o
 -10   0  30        272.77        125.19        94.42 o
  -8   0  30       4327.26       4304.44       279.20 o
  -6   0  30        181.86        233.90       144.91 o
  -4   0  30       6156.29       5708.99       387.58 o
  -2   0  30       4363.62       4348.47       280.82 o
   0   0  30       6581.15       6017.41       324.27 o
   2   0  30       6627.04       6682.76       349.88 o
   4   0  30       1711.38       1952.52       245.69 o
   6   0  30       3241.44       3416.96       263.25 o
   8   0  30       4043.30       3616.19       307.57 o
  10   0  30       2750.98       2721.88       478.69 o
 -13   1  30        377.99        351.73        77.92 o
 -11   1  30        689.18        565.83        74.68 o
  -9   1  30          8.53          8.10        56.21 o
  -7   1  30        869.03        907.75        96.78 o
  -5   1  30        654.36        749.67       111.00 o
  -3   1  30       1709.85       1564.55       122.84 o
  -1   1  30       2430.81       2424.92       148.72 o
   1   1  30       1341.26       1255.75       114.42 o
   3   1  30       1323.00       1595.22       129.56 o
   5   1  30        647.91        667.64        98.27 o
   7   1  30       1196.22        994.63       117.19 o
   9   1  30        822.20        860.22       108.29 o
  11   1  30         22.92        -46.27        79.25 o
 -14   2  30       1854.65       1815.26       147.44 o
 -12   2  30       1398.63       1546.87       129.68 o
 -10   2  30       1764.37       1900.66       141.18 o
  -8   2  30       3241.63       3431.56       179.53 o
  -6   2  30       1905.69       1926.73       121.11 o
  -4   2  30       4868.59       5074.24       212.75 o
  -2   2  30       2968.25       2749.54       186.43 o
   0   2  30       3704.15       3876.13       189.40 o
   2   2  30        593.80        625.99        92.45 o
   4   2  30      14417.81      15311.29       376.16 o
   6   2  30       4259.45       4103.80       203.26 o
   8   2  30       2920.46       2959.10       183.04 o
  10   2  30        925.12        830.44       106.59 o
 -13   3  30        788.28       1064.44       139.91 o
 -11   3  30        576.69        512.20        93.55 o
  -9   3  30       1576.57       1510.17       125.69 o
  -7   3  30       1482.42       1684.95       146.51 o
  -5   3  30       3887.25       3380.26       179.14 o
  -3   3  30       1642.43       1808.33       134.89 o
  -1   3  30       7553.78       7562.78       297.13 o
   1   3  30       2223.49       2436.85       154.17 o
   3   3  30       5413.88       5711.69       231.97 o
   5   3  30        846.79        828.47       122.40 o
   7   3  30       4201.48       3827.57       200.72 o
   9   3  30          7.53        -18.11        61.51 o
 -12   4  30       4338.47       4830.68       273.08 o
 -10   4  30        918.07        822.48        95.52 o
  -8   4  30       3678.80       3809.61       188.18 o
  -6   4  30       4706.76       5041.67       186.55 o
  -4   4  30       4506.56       4698.64       207.56 o
  -2   4  30        900.46        869.75        96.03 o
   0   4  30        783.89        723.94       135.11 o
   2   4  30          5.00        -83.93        83.93 o
   4   4  30       1928.90       1938.81       142.86 o
   6   4  30        693.02        538.81        84.88 o
   8   4  30       1118.11        981.15       142.28 o
  10   4  30        382.64        160.23        71.24 o
 -11   5  30          1.19        -16.73        76.54 o
  -9   5  30       1685.83       1478.23       213.01 o
  -7   5  30         11.91         49.48        49.74 o
  -5   5  30       1553.48       1671.62       132.51 o
  -3   5  30        165.01         93.82        79.29 o
  -1   5  30       1909.39       2117.85       140.93 o
   1   5  30         38.72         22.18        66.09 o
   3   5  30       8727.75       8823.68       336.50 o
   5   5  30        265.42        170.51        73.76 o
   7   5  30       4070.27       4018.28       206.76 o
 -10   6  30        108.49        279.11       159.33 o
  -8   6  30         28.92         -2.02        56.45 o
  -6   6  30          0.46        -25.42        73.63 o
  -4   6  30       1317.83       1420.55       124.00 o
  -2   6  30          8.00        -57.92        57.92 o
   0   6  30        604.83        487.13       111.47 o
   2   6  30         21.09        -53.07        67.24 o
   4   6  30         90.15        145.51        71.34 o
   6   6  30         10.46         41.56        87.27 o
  -7   7  30         18.61         15.22        60.27 o
  -5   7  30       5603.56       5829.83       240.66 o
  -3   7  30          2.60       -103.59       103.59 o
  -1   7  30        588.26        620.00        90.65 o
   1   7  30       1110.40       1023.86       110.10 o
   3   7  30       2077.72       2067.23       175.41 o
   5   7  30       1610.49       1606.10       156.02 o
  -4   8  30        102.06        119.06        90.62 o
  -2   8  30         24.26         49.10        60.04 o
   0   8  30        166.08        322.63        76.30 o
 -12   1  31        810.95        803.78       101.95 o
 -10   1  31          2.66        -72.78        72.78 o
  -8   1  31       1327.86       1336.71       129.67 o
  -6   1  31        365.41        497.40        91.31 o
  -4   1  31       5822.00       5500.48       222.44 o
  -2   1  31         43.80        -71.19        71.19 o
   0   1  31       5716.20       5391.20       265.55 o
   2   1  31        608.69        689.91        91.52 o
   4   1  31      15030.79      15629.91       385.40 o
   6   1  31        454.29        210.52        69.57 o
   8   1  31       7567.48       8252.03       297.95 o
  10   1  31        138.00        209.41       150.00 o
 -13   2  31        908.16       1200.79       149.89 o
 -11   2  31         61.97         44.77        72.27 o
  -9   2  31        700.04        676.93        94.58 o
  -7   2  31       2738.51       2564.64       157.19 o
  -5   2  31        104.32        229.75        93.97 o
  -3   2  31       5926.20       6134.47       273.33 o
  -1   2  31         38.08        -32.00        64.70 o
   1   2  31       6281.13       6179.60       240.42 o
   3   2  31       1024.78       1152.10       119.86 o
   5   2  31       5301.63       5991.42       245.92 o
   7   2  31        106.58         74.77        74.99 o
   9   2  31       1172.81       1097.38       124.00 o
 -12   3  31       6181.51       6607.00       312.57 o
 -10   3  31         55.81        -38.96        60.56 o
  -8   3  31       7915.39       8341.78       365.78 o
  -6   3  31        409.26        544.25        75.62 o
  -4   3  31       8766.36       9216.45       289.55 o
  -2   3  31         34.68         46.15        60.53 o
   0   3  31       2340.45       2738.32       187.34 o
   2   3  31       1071.44       1194.17       116.26 o
   4   3  31       4249.45       3832.03       220.30 o
   6   3  31       1074.77       1198.96       120.29 o
   8   3  31        948.21       1191.49       126.07 o
 -11   4  31        387.33        464.98       106.96 o
  -9   4  31        113.63        167.67        84.73 o
  -7   4  31        593.09        638.95        79.26 o
  -5   4  31       1458.11       1655.70       134.36 o
  -3   4  31       1941.36       2241.75       150.19 o
  -1   4  31       1903.39       1816.30       157.00 o
   1   4  31       5232.23       5224.73       259.68 o
   3   4  31       2083.22       2206.00       153.75 o
   5   4  31       2278.82       2663.27       169.41 o
   7   4  31       3025.80       3236.35       189.08 o
 -10   5  31        352.43        122.70       132.96 o
  -8   5  31       1239.18       1122.97       113.11 o
  -6   5  31        423.23        507.87        83.90 o
  -4   5  31       2004.18       1821.67       139.57 o
  -2   5  31        161.18        138.99        59.67 o
   0   5  31        394.96        278.00        78.63 o
   2   5  31          0.51         89.54        91.94 o
   4   5  31        247.18        149.03        79.41 o
   6   5  31         60.21          0.47        61.43 o
  -7   6  31       2200.44       2264.63       156.30 o
  -5   6  31       2444.22       2412.81       158.69 o
  -3   6  31        831.90        736.86        92.79 o
  -1   6  31       1786.30       1946.57       143.16 o
   1   6  31        320.63        347.43        79.72 o
   3   6  31       1702.13       1495.63       146.36 o
   5   6  31       2682.12       2455.29       192.43 o
  -4   7  31        462.34        419.87        75.90 o
  -2   7  31        701.28        639.32       102.50 o
   0   7  31        436.77        460.51        81.25 o
   2   7  31        752.46        987.64       111.82 o
 -12   0  32        658.15        654.40       236.84 o
 -10   0  32         48.92        -51.72        85.21 o
  -8   0  32        246.82        138.77        97.54 o
  -6   0  32        655.60        572.37       159.76 o
  -4   0  32       2017.69       2087.66       203.87 o
  -2   0  32        607.71        377.03       130.18 o
   0   0  32       4607.07       4189.60       317.54 o
   2   0  32       2696.45       2856.56       236.99 o
   4   0  32       8416.15       8888.40       423.23 o
   6   0  32       1733.61       1499.41       185.48 o
   8   0  32       8806.01      10345.85       481.80 o
 -11   1  32        126.10         27.01        68.07 o
  -9   1  32         20.27         11.07        59.26 o
  -7   1  32        688.05        446.42        76.52 o
  -5   1  32       1020.43        992.54        93.46 o
  -3   1  32       1090.49        933.91       112.03 o
  -1   1  32       1287.16        958.89       102.29 o
   1   1  32       2423.57       2179.04       150.29 o
   3   1  32       2137.65       1917.92       147.87 o
   5   1  32       2914.42       3128.39       183.89 o
   7   1  32        429.61        411.44        90.65 o
 -10   2  32       1435.10       1704.37       137.09 o
  -8   2  32       3946.63       4029.17       241.66 o
  -6   2  32       3474.30       3696.04       165.50 o
  -4   2  32       2690.56       2388.46       167.55 o
  -2   2  32       2732.63       2696.51       209.01 o
   0   2  32       2097.97       1908.10       160.42 o
   2   2  32       6658.76       6447.28       251.94 o
   4   2  32       4588.43       4562.09       275.97 o
   6   2  32       3813.74       4096.37       211.77 o
   8   2  32       2219.17       2173.30       160.99 o
 -11   3  32        725.54        827.83       122.60 o
  -9   3  32         35.62         39.75        71.27 o
  -7   3  32       1912.37       2143.87       149.03 o
  -5   3  32        161.55        284.18        74.09 o
  -3   3  32       2189.82       2134.34       146.55 o
  -1   3  32        208.07        222.48        77.46 o
   1   3  32       4972.90       5655.77       234.57 o
   3   3  32        732.80        805.17        99.28 o
   5   3  32       4830.15       4648.58       242.97 o
   7   3  32          0.16         68.62        68.76 o
 -10   4  32       4467.11       4609.79       265.02 o
  -8   4  32       1571.47       1336.01       122.93 o
  -6   4  32       2963.09       2966.83       150.22 o
  -4   4  32       3892.73       3899.78       199.21 o
  -2   4  32        583.53        499.63        80.72 o
   0   4  32        542.83        552.97       126.71 o
   2   4  32        545.87        154.68        96.02 o
   4   4  32        136.97        183.69        65.59 o
   6   4  32          9.89         11.07        67.86 o
  -7   5  32       2369.47       2284.82       158.04 o
  -5   5  32        161.70        197.43        66.45 o
  -3   5  32       2910.32       3143.40       181.14 o
  -1   5  32        370.13        266.02        66.43 o
   1   5  32       3380.84       2763.17       197.94 o
   3   5  32        397.99        178.40        70.28 o
   5   5  32       4480.53       4531.54       257.34 o
  -6   6  32         51.49         11.67        62.77 o
  -4   6  32       1071.43       1035.41       113.53 o
  -2   6  32        719.52        519.59        86.25 o
   0   6  32         34.30         34.91        80.58 o
   2   6  32        905.80       1162.72       161.96 o
 -10   1  33       2042.69       1955.24       148.60 o
  -8   1  33        872.52        958.66       111.74 o
  -6   1  33       1445.70       1509.66       127.90 o
  -4   1  33        469.77        372.52        74.53 o
  -2   1  33       4433.77       3983.30       206.64 o
   0   1  33        637.85        467.10        78.51 o
   2   1  33       4536.60       4601.32       216.82 o
   4   1  33         76.40         93.81        66.71 o
   6   1  33       7693.62       8298.24       301.94 o
  -9   2  33        121.48        110.97        71.34 o
  -7   2  33       1391.80       1550.03       128.78 o
  -5   2  33       2806.68       2739.58       154.70 o
  -3   2  33        270.74        118.36        56.65 o
  -1   2  33       2816.99       3079.15       178.05 o
   1   2  33         30.72        -72.09        72.09 o
   3   2  33       6029.12       6493.95       260.75 o
   5   2  33         27.36        -66.25        66.25 o
  -8   3  33        557.23        562.71       119.61 o
  -6   3  33       6811.76       7268.23       233.61 o
  -4   3  33          0.24        -54.67        60.17 o
  -2   3  33       2321.10       2633.06       236.91 o
   0   3  33        123.03        205.83        81.26 o
   2   3  33       2522.57       2640.20       169.45 o
   4   3  33         53.64         17.13        59.69 o
  -7   4  33        926.39        971.00        98.30 o
  -5   4  33         56.27        155.46        70.66 o
  -3   4  33       1658.02       1666.41       135.77 o
  -1   4  33        710.14        671.40        93.83 o
   1   4  33       1112.97        935.44       120.99 o
   3   4  33       1735.75       1650.91       141.24 o
  -4   5  33        765.61        691.00        94.58 o
  -2   5  33       2058.71       1861.78       152.81 o
   0   5  33        456.97        280.02        71.22 o
   2   5  33         14.56         23.58        72.35 o
  -8   0  34         73.03         79.69       116.11 o
  -6   0  34       2188.15       2046.90       209.82 o
  -4   0  34        149.61         45.53        83.49 o
  -2   0  34       3155.42       2872.28       247.96 o
   0   0  34        406.72        159.49        91.35 o
   2   0  34       1747.17       1668.71       192.37 o
   4   0  34       2487.86       2665.98       244.46 o
  -7   1  34        190.78        197.15        88.56 o
  -5   1  34        717.96        745.79        95.20 o
  -3   1  34       1353.83       1132.93       129.60 o
  -1   1  34        243.74         89.07        62.84 o
   1   1  34       2543.64       2453.45       164.74 o
   3   1  34       1569.44       1403.42       129.23 o
   5   1  34         25.20         97.12        69.40 o
  -8   2  34        450.16        592.69       102.16 o
  -6   2  34       2201.30       2365.36       170.89 o
  -4   2  34       1115.65       1130.50       112.06 o
  -2   2  34       1569.19       1726.06       162.42 o
   0   2  34        295.61        273.89        66.76 o
   2   2  34        914.71       1014.15       154.24 o
   4   2  34       2540.08       2654.27       215.92 o
  -5   3  34       1698.92       2019.45       131.19 o
  -3   3  34          6.98        -28.09        76.99 o
  -1   3  34       1381.89       1397.96       140.67 o
   1   3  34        791.29        810.10       124.56 o
   3   3  34       3117.84       3165.43       196.61 o
  -4   4  34        972.19       1178.65       165.36 o
  -2   4  34       2032.98       2242.82       157.20 o
   0   4  34        143.34         39.00        79.12 o
  -4   1  35        386.37        224.65        57.05 o
  -2   1  35        657.34        752.67        93.66 o
   0   1  35       2307.17       2270.39       160.67 o
  -3   2  35       1383.20       1537.29       133.35 o
  -1   2  35          7.24         62.84        60.64 o
                                                
